# Supplementary material for: A new blood based epigenetic age predictor for adolescents and young adults
Source: Sci Rep. 2023 Feb 9;13:2303. doi: 10.1038/s41598-023-29381-7 (PMC9911637; doi:10.1038/s41598-023-29381-7)
Supplement: Supplementary file 3 — Supplementary Information 3. [file 41598_2023_29381_MOESM3_ESM.xlsx]

## Sheet: CpG-sites
Supplementary file 3. CpG sites included in the final model.
Site	Sd betas	Coefficient	abs Coefficient	imp	cor
cg00448707	0.0661778	0.0304447	0.0304447	2.01476	0.293484
cg03885399	0.0377216	0.0129678	0.0129678	0.489166	0.212372
cg10501210	0.045762	-0.148267	0.148267	6.78498	-0.387441
cg12634306	0.083173	0.000536253	0.000536253	0.0446018	0.28187
cg15742605	0.00877661	0.511147	0.511147	4.48614	-0.111931
cg24955895	0.0299869	0.171751	0.171751	5.15029	0.133811
cg26347197	0.0349484	-0.0613237	0.0613237	2.14317	-0.0624363
cg00573770	0.109126	-0.0607302	0.0607302	6.62727	-0.391506
cg01243072	0.0709842	-0.0597336	0.0597336	4.24014	-0.345975
cg10770187	0.0293469	0.0226223	0.0226223	0.663894	0.219104
cg22242842	0.0526079	-0.0559058	0.0559058	2.94109	-0.311668
cg22454769	0.0752748	0.122986	0.122986	9.25774	0.378693
cg03277049	0.0721734	0.0392152	0.0392152	2.8303	0.298647
cg12934382	0.107026	0.0313999	0.0313999	3.36059	0.450407
cg13033938	0.019356	-0.138945	0.138945	2.68941	-0.420537
cg15652666	0.0777671	-0.00152792	0.00152792	0.118822	-0.0397486
cg01256539	0.0739573	-0.0864616	0.0864616	6.39447	-0.278696
cg19734801	0.0326903	-0.00466783	0.00466783	0.152593	-0.157632
cg03846689	0.0165856	-0.12055	0.12055	1.99939	0.128813
cg16867657	0.059973	0.420342	0.420342	25.2092	0.485661
cg18468088	0.0296325	0.15634	0.15634	4.63276	0.0542306
cg24376689	0.0605303	-0.0504124	0.0504124	3.05148	-0.252606
cg07475000	0.0802602	-0.00644926	0.00644926	0.517619	-0.0661745
cg21015022	0.2102	-0.00182744	0.00182744	0.384128	-0.111198
cg22126965	0.105104	-0.00630846	0.00630846	0.663044	-0.145641
cg03025830	0.118227	0.0149544	0.0149544	1.76801	0.387053
cg13809095	0.0763712	-0.0280702	0.0280702	2.14376	-0.105784
cg27190138	0.0325897	0.0371744	0.0371744	1.21151	0.194606
cg22291084	0.0352392	-0.0282561	0.0282561	0.995722	-0.082692
cg04027548	0.0630786	-0.00731844	0.00731844	0.461637	0.0794391
cg09692396	0.0672527	-0.0180636	0.0180636	1.21483	-0.207803
cg10727171	0.139447	-0.00817369	0.00817369	1.1398	-0.0880957
cg23552977	0.0456658	-0.174403	0.174403	7.96427	-0.263266
cg01207684	0.0460242	-0.0610237	0.0610237	2.80856	-0.268911
cg02196379	0.0509362	-0.0278534	0.0278534	1.41875	-0.142425
cg05542681	0.0418307	0.0202078	0.0202078	0.845306	0.276913
cg09648727	0.0817982	-0.0647282	0.0647282	5.29465	-0.272794
cg13407335	0.0860585	0.00393376	0.00393376	0.338534	0.288055
cg20426671	0.0448893	0.0206952	0.0206952	0.928995	0.207681
cg21017569	0.0474361	0.0809169	0.0809169	3.83838	0.305295
cg21383495	0.0218943	-0.0212198	0.0212198	0.464592	-0.131566
cg27470213	0.0534334	-0.0271687	0.0271687	1.45172	-0.238672
cg19283806	0.0884207	-0.093984	0.093984	8.31012	-0.538449
cg10604476	0.139958	0.00946844	0.00946844	1.32519	0.316078
cg11766468	0.0733557	0.0108386	0.0108386	0.795077	0.155483
cg16525470	0.0553205	-0.0312107	0.0312107	1.72659	-0.221366
cg26798367	0.012079	0.216167	0.216167	2.61108	0.121263
cg27619353	0.0514717	-0.0348129	0.0348129	1.79188	-0.234591
cg01901101	0.0435524	0.0364166	0.0364166	1.58603	0.349304
cg02528319	0.0237515	0.0207304	0.0207304	0.492377	-0.12617
cg04193160	0.0415287	0.0485059	0.0485059	2.01439	0.270909
cg04275506	0.0606531	-0.017015	0.017015	1.03201	-0.20254
cg04845871	0.0384418	-0.316863	0.316863	12.1808	-0.230268
cg05697274	0.0774716	0.0131339	0.0131339	1.0175	0.247594
cg06086731	0.0504767	0.0307755	0.0307755	1.55345	0.276144
cg07040244	0.0658874	0.00646219	0.00646219	0.425777	0.232259
cg07139440	0.0150273	-0.133316	0.133316	2.00338	-0.31466
cg07725206	0.048514	0.00351108	0.00351108	0.170337	0.0113149
cg09257526	0.0361932	-0.00755922	0.00755922	0.273592	-0.185207
cg09809672	0.0632251	-0.0187044	0.0187044	1.18259	-0.388985
cg10482632	0.0404654	-0.0265919	0.0265919	1.07605	-0.277175
cg10867751	0.0320872	-0.0220183	0.0220183	0.706505	-0.0594954
cg11790673	0.0498235	0.00300181	0.00300181	0.149561	0.0387785
cg11836829	0.0480574	-0.043722	0.043722	2.10117	-0.292322
cg11842367	0.0863507	0.00594205	0.00594205	0.5131	0.296936
cg13224583	0.0611282	0.00586133	0.00586133	0.358292	0.176709
cg13420364	0.0650181	-0.0282029	0.0282029	1.8337	-0.331612
cg13892570	0.0129862	-0.179565	0.179565	2.33187	-0.25092
cg16371538	0.036786	-0.0256241	0.0256241	0.942609	-0.319679
cg17168836	0.0457316	-0.0295047	0.0295047	1.3493	-0.374736
cg17476910	0.121873	0.0194988	0.0194988	2.37637	0.120569
cg18933331	0.0478196	-0.138537	0.138537	6.6248	-0.411647
cg19830541	0.017814	0.0902104	0.0902104	1.60701	0.138465
cg23260502	0.0193227	0.0151245	0.0151245	0.292247	-0.033238
cg23715749	0.0590268	-0.00572441	0.00572441	0.337894	-0.421073
cg25410668	0.0477928	0.0863391	0.0863391	4.12639	0.309814
cg25974903	0.0142353	-0.279888	0.279888	3.9843	-0.273105
cg26306340	0.0102401	-0.128725	0.128725	1.31815	-0.185762
cg00401745	0.0604825	-0.0163471	0.0163471	0.988712	-0.145884
cg01331772	0.107045	0.0284086	0.0284086	3.041	0.301666
cg04105250	0.0286836	-0.011931	0.011931	0.342224	-0.156026
cg04528477	0.0459252	0.00125802	0.00125802	0.057775	0.0714133
cg06639320	0.0458785	0.0945575	0.0945575	4.33816	0.389039
cg07502661	0.0604874	-0.0338258	0.0338258	2.04603	-0.241652
cg09019916	0.0219583	-0.00222192	0.00222192	0.0487896	-0.243407
cg11807280	0.0828589	-0.00118739	0.00118739	0.098386	-0.315098
cg12757011	0.0321227	0.0212909	0.0212909	0.683922	0.306183
cg15293181	0.134434	-0.00249715	0.00249715	0.335703	-0.154912
cg15742737	0.0661765	0.0156278	0.0156278	1.03419	0.250658
cg18444763	0.0601784	-0.00261974	0.00261974	0.157652	-0.189459
cg21563471	0.0505716	-0.0554968	0.0554968	2.80656	-0.336566
cg22385231	0.0259677	-0.0511548	0.0511548	1.32837	-0.270542
cg26204079	0.0660189	-0.0234511	0.0234511	1.54821	-0.0946184
cg27320127	0.0293341	0.0339845	0.0339845	0.996905	0.276852
cg00329615	0.0905083	-0.161801	0.161801	14.6443	-0.578077
cg00336149	0.0620133	0.0157406	0.0157406	0.976125	0.0712892
cg00481951	0.0398803	0.0326809	0.0326809	1.30332	0.35195
cg02934082	0.0606241	-0.0338448	0.0338448	2.05181	-0.115424
cg05093811	0.0556719	0.0282801	0.0282801	1.57441	0.133032
cg06570224	0.0426852	0.126216	0.126216	5.38756	0.359752
cg06672696	0.043178	0.0175788	0.0175788	0.759017	0.13434
cg09732145	0.0421012	-0.00908407	0.00908407	0.382451	-0.284658
cg12623930	0.0289742	-0.141423	0.141423	4.09762	-0.288955
cg12785694	0.0784468	0.0469638	0.0469638	3.68416	0.181733
cg13783238	0.0810669	0.0399202	0.0399202	3.23621	0.0982163
cg16021018	0.0629264	0.0140736	0.0140736	0.885599	0.190216
cg18450254	0.0800317	-0.0279004	0.0279004	2.23291	-0.231863
cg19534753	0.0243576	-0.192683	0.192683	4.69329	-0.216419
cg21213853	0.0968146	0.0221078	0.0221078	2.14036	0.376866
cg21513826	0.0826255	0.0430216	0.0430216	3.55468	0.176336
cg21899500	0.0499278	0.099389	0.099389	4.96228	0.326521
cg03734750	0.043913	-0.00779264	0.00779264	0.342198	-0.201954
cg03916421	0.0458659	0.0735302	0.0735302	3.37253	0.0803084
cg20816447	0.0831352	-0.022043	0.022043	1.83255	-0.314628
cg00059225	0.0421571	0.0110596	0.0110596	0.466242	0.242123
cg05432322	0.0306092	-0.0125198	0.0125198	0.383221	-0.137661
cg07850154	0.0656125	-0.0508381	0.0508381	3.33561	-0.243143
cg10874644	0.0556829	-0.0469264	0.0469264	2.613	-0.238545
cg15111469	0.146995	0.00166397	0.00166397	0.244595	0.117425
cg16703762	0.0528372	0.0212775	0.0212775	1.12424	0.275427
cg17621438	0.0610648	-0.119745	0.119745	7.31219	-0.281283
cg22282672	0.051702	0.0385599	0.0385599	1.99363	0.111467
cg23500537	0.0367656	0.0371153	0.0371153	1.36456	0.217116
cg23510764	0.0764686	-0.0289034	0.0289034	2.2102	-0.284753
cg00434010	0.0328779	0.125157	0.125157	4.1149	0.2729
cg00590036	0.0245513	0.108969	0.108969	2.67532	0.109372
cg02369313	0.0127098	-0.0858886	0.0858886	1.09162	-0.174914
cg04105923	0.0543354	-0.0150842	0.0150842	0.819608	-0.354409
cg11742202	0.0687514	0.0137925	0.0137925	0.948254	0.0448332
cg14027333	0.0311526	0.148646	0.148646	4.6307	0.240259
cg17201227	0.0578309	0.020191	0.020191	1.16766	0.164967
cg17682794	0.0353661	-0.0307133	0.0307133	1.08621	-0.128809
cg20827128	0.0073164	-0.139699	0.139699	1.0221	-0.157693
cg21313810	0.0170199	0.0649755	0.0649755	1.10588	0.0731336
cg21462693	0.0563019	0.0513651	0.0513651	2.89196	0.423284
cg21529533	0.020182	-0.028689	0.028689	0.579001	-0.0985538
cg21572722	0.0331688	0.236425	0.236425	7.84196	0.439166
cg22133973	0.0651388	-0.0179782	0.0179782	1.17108	-0.324659
cg22155039	0.0749487	0.0053467	0.0053467	0.400728	0.319395
cg22736354	0.0385825	0.0138228	0.0138228	0.533319	0.300874
cg24698655	0.0361966	0.019431	0.019431	0.703338	0.185979
cg25862117	0.0362478	0.0160603	0.0160603	0.58215	0.0476657
cg03461110	0.0586297	0.0124306	0.0124306	0.728803	0.287575
cg03473532	0.0297453	-0.0988666	0.0988666	2.94082	-0.340986
cg04427498	0.0451028	0.195896	0.195896	8.83548	0.407268
cg04636841	0.0161022	-0.0653433	0.0653433	1.05217	-0.00240071
cg11432630	0.0275593	-0.0237046	0.0237046	0.653283	-0.14958
cg12964697	0.0477076	0.00592792	0.00592792	0.282806	0.231721
cg13676996	0.0428647	0.0148955	0.0148955	0.638491	0.0747735
cg21184711	0.0956633	0.1124	0.1124	10.7525	0.446519
cg25023684	0.0540969	0.0189505	0.0189505	1.02516	0.0654052
cg27367526	0.0589939	-0.0361512	0.0361512	2.1327	-0.205066
cg03345925	0.0556549	0.0200082	0.0200082	1.11356	0.20074
cg06399735	0.0417322	-7.53707e-05	7.53707e-05	0.00314538	-0.259609
cg07502389	0.028515	0.0218198	0.0218198	0.622191	0.137224
cg12164922	0.0416289	-0.00731492	0.00731492	0.304512	-0.251861
cg13021857	0.0506258	-0.026202	0.026202	1.3265	-0.3779
cg13599734	0.0512372	-0.0102875	0.0102875	0.527101	-0.2928
cg19129839	0.0594928	0.0300688	0.0300688	1.78887	0.0778701
cg21186098	0.0601922	-0.0243123	0.0243123	1.46341	-0.251039
cg21333674	0.111447	-0.0263857	0.0263857	2.94061	-0.244224
cg22747380	0.0881758	0.00965492	0.00965492	0.85133	0.175625
cg01692968	0.0711186	-0.00182899	0.00182899	0.130075	-0.250282
cg13910860	0.0231045	-0.0308407	0.0308407	0.712558	-0.194465
cg14330585	0.0889856	0.0420113	0.0420113	3.7384	0.19194
cg14347300	0.0452615	0.00512582	0.00512582	0.232002	-0.0409513
cg14507310	0.0597999	0.0298464	0.0298464	1.78481	0.222189
cg00168942	0.0498856	-0.0682992	0.0682992	3.40714	-0.209303
cg00957665	0.0286586	-0.0911545	0.0911545	2.61236	-0.389563
cg03211864	0.0372968	-0.0940058	0.0940058	3.50611	-0.351373
cg03932201	0.0244362	-0.0199001	0.0199001	0.486283	-0.190605
cg05324516	0.0465112	-0.0151895	0.0151895	0.706481	-0.195926
cg06401999	0.0453202	0.00504527	0.00504527	0.228653	-0.16603
cg07541020	0.0800414	-0.0114486	0.0114486	0.916359	-0.0922759
cg07657332	0.0649205	-0.00367048	0.00367048	0.238289	-0.270739
cg07858728	0.0540823	0.0184983	0.0184983	1.00043	0.118184
cg10612237	0.0184017	-0.00878066	0.00878066	0.161579	-0.313837
cg23190203	0.0151357	-0.0828844	0.0828844	1.25451	-0.220272
cg24053165	0.0338671	0.00795778	0.00795778	0.269507	0.135565
cg24495528	0.0432042	0.0188264	0.0188264	0.813379	0.263122
cg00553886	0.0474219	0.0103638	0.0103638	0.491473	0.213565
cg04898130	0.0231427	0.0140265	0.0140265	0.324611	0.227051
cg05468843	0.0561449	-0.0167308	0.0167308	0.939348	-0.350853
cg08869273	0.0251535	-0.0263374	0.0263374	0.662477	-0.319218
cg11741201	0.0527307	-0.0657151	0.0657151	3.4652	-0.363771
cg16983588	0.0800678	-0.0436462	0.0436462	3.49466	-0.321888
cg17526229	0.0532125	0.02187	0.02187	1.16375	0.300363
cg23669043	0.050304	-0.0413667	0.0413667	2.08091	-0.15906
cg24987259	0.0491175	-0.0580728	0.0580728	2.85239	-0.215895
cg00753885	0.0413666	-0.049047	0.049047	2.02891	-0.339591
cg03371962	0.0822246	0.00396606	0.00396606	0.326108	0.114922
cg03867607	0.0280788	-0.108641	0.108641	3.05049	-0.362086
cg04604946	0.0379101	-0.0528212	0.0528212	2.00246	-0.249108
cg08197201	0.00797428	-0.117289	0.117289	0.935297	-0.102347
cg11649376	0.0437971	-0.0579995	0.0579995	2.54021	-0.394401
cg13437525	0.0515814	0.0327459	0.0327459	1.68908	0.292428
cg13929106	0.0559128	0.0505141	0.0505141	2.82438	0.143332
cg14920334	0.0741254	-0.00117629	0.00117629	0.0871926	-0.148716
cg16601359	0.0525804	0.0435928	0.0435928	2.29213	0.287696
cg16708880	0.0976686	0.000270335	0.000270335	0.0264033	0.167189
cg17183905	0.0378144	-0.0555514	0.0555514	2.10064	-0.252553
cg21733098	0.0750048	-0.0593236	0.0593236	4.44955	-0.243451
cg23256579	0.0960138	-0.0405214	0.0405214	3.89062	-0.447143
cg05418947	0.0642625	-0.010656	0.010656	0.684778	-0.191236
cg06648759	0.0610061	0.0289455	0.0289455	1.76585	0.202612
cg10361659	0.0415303	0.102696	0.102696	4.26501	0.270178
cg11668844	0.0500145	0.00704766	0.00704766	0.352485	0.264169
cg16193278	0.0349831	-0.059287	0.059287	2.07404	-0.389473
cg17176619	0.0514857	0.0375119	0.0375119	1.93133	0.191602
cg18412546	0.0377949	-0.00188498	0.00188498	0.0712427	-0.300801
cg19240117	0.0616448	0.0634847	0.0634847	3.9135	0.203994
cg20733077	0.0678751	0.00224611	0.00224611	0.152455	0.172695
cg27021512	0.0557426	-0.0122488	0.0122488	0.682782	-0.209369
cg01719405	0.0753551	-0.00779297	0.00779297	0.58724	-0.386937
cg03032497	0.0479101	0.0130216	0.0130216	0.623867	0.322859
cg03565081	0.0366852	0.0986337	0.0986337	3.6184	0.276929
cg04212729	0.00841354	-0.436774	0.436774	3.67482	-0.170607
cg05175318	0.0388367	0.0402329	0.0402329	1.56251	0.299473
cg05733554	0.0106132	-0.0833077	0.0833077	0.884164	-0.0840134
cg10044470	0.045045	-0.026322	0.026322	1.18567	-0.228728
cg14359680	0.0341143	-0.009666	0.009666	0.329749	-0.287386
cg20076659	0.077059	0.0258718	0.0258718	1.99366	0.291068
cg20368904	0.0167739	0.0655571	0.0655571	1.09965	0.0239922
cg20898283	0.0566327	0.0161132	0.0161132	0.912533	0.144272
cg02903680	0.0544923	-0.0901208	0.0901208	4.91089	-0.258308
cg07286682	0.063544	0.0290926	0.0290926	1.84866	0.306302
cg10619342	0.0813168	-0.000413031	0.000413031	0.0335864	-0.071588
cg20902817	0.0420581	0.052158	0.052158	2.19367	0.247841
cg00454305	0.0535717	0.0130637	0.0130637	0.699843	0.100695
cg03467555	0.051529	0.0273499	0.0273499	1.40932	0.221558
cg04411841	0.0219809	-0.0215473	0.0215473	0.473629	-0.334677
cg07082267	0.0414383	-0.00363334	0.00363334	0.150559	-0.372183
cg09183146	0.0404881	0.00432166	0.00432166	0.174976	0.163568
cg27015931	0.0249418	-0.0440852	0.0440852	1.09956	-0.333009
cg01695994	0.0480136	0.00198942	0.00198942	0.0955191	0.124851
cg03079366	0.0322216	0.0092158	0.0092158	0.296948	0.214497
cg04055490	0.0571669	-0.0712456	0.0712456	4.0729	-0.379661
cg05707655	0.0556746	0.0265653	0.0265653	1.47901	0.115935
cg14360917	0.0472311	0.0334278	0.0334278	1.57883	0.193885
cg15835620	0.0231097	-0.0612223	0.0612223	1.41483	-0.170877
cg18618815	0.0541363	-0.0176882	0.0176882	0.957574	-0.35781
cg19131647	0.063831	0.0287525	0.0287525	1.8353	0.172808
cg22146252	0.0391835	0.0270019	0.0270019	1.05803	0.161837
cg24243629	0.0303463	-0.0725762	0.0725762	2.20242	-0.34003
cg03994651	0.0649813	0.127804	0.127804	8.30488	0.321425
cg07933682	0.0543487	0.00384385	0.00384385	0.208908	0.242339
cg08274011	0.0549399	-0.0277812	0.0277812	1.5263	-0.0815399
cg12253200	0.0143573	-0.0617522	0.0617522	0.886593	-0.214641
cg12817436	0.0305761	-0.0102271	0.0102271	0.312706	-0.281238
cg12948621	0.0898298	0.0752311	0.0752311	6.75799	0.188817
cg23956238	0.0196094	0.0913232	0.0913232	1.7908	0.0849188
cg24033042	0.0411003	0.00256128	0.00256128	0.10527	0.227459
cg00726046	0.0547318	-0.0360284	0.0360284	1.9719	-0.227461
cg06226150	0.0366721	-0.100125	0.100125	3.67178	-0.338822
cg07547549	0.0551043	0.0053415	0.0053415	0.294339	0.393453
cg13780718	0.0473367	-0.0102173	0.0102173	0.483652	-0.271916
cg15298358	0.0106679	-0.051901	0.051901	0.553672	-0.214157
cg18062205	0.066015	-0.00559046	0.00559046	0.369054	-0.150548
cg22990198	0.0254529	-0.0173641	0.0173641	0.441966	-0.179363
cg26445608	0.0873045	0.0195486	0.0195486	1.70668	0.227631
cg16068812	0.0516818	0.00944928	0.00944928	0.488356	0.0940426
cg21505925	0.0568707	0.035605	0.035605	2.02488	0.233838
cg25445612	0.0157949	-0.179477	0.179477	2.83481	-0.105704
cg00984060	0.0630401	0.00908665	0.00908665	0.572823	0.15669
cg06575572	0.0563094	-0.0181333	0.0181333	1.02108	0.00473522
cg06942979	0.0590699	0.00739468	0.00739468	0.436803	0.192197
cg07012999	0.0247333	0.10271	0.10271	2.54037	-0.0648489
