# Supplementary material for: A new blood based epigenetic age predictor for adolescents and young adults
Source: Sci Rep. 2023 Feb 9;13:2303. doi: 10.1038/s41598-023-29381-7 (PMC9911637; doi:10.1038/s41598-023-29381-7)
Supplement: Supplementary file 4 — Supplementary Information 4. [file 41598_2023_29381_MOESM4_ESM.xlsx]

## Sheet: sites_final_mod_1se_annotated
Supplementary file 4. CpG sites included in the final model, with annotation.
Chromosome	Position	Strand	Name	Beta-coefficient	Gene name	Gene Accession number	Gene group	Phantom	DMR	Enhancer	HMM Island	Regulatory Feature Name	Regulatory Feature Group	DHS
chr17	48275324	+	cg18618815	-0.0176882	COL1A1	NM_000088	Body		RDMR			17:48274372-48276037	Unclassified
chr8	118993090	+	cg22747380	0.00965492	EXT1	NM_000127	Body			TRUE
chr5	151304357	+	cg00059225	0.0110596	GLRA1;GLRA1;GLRA1;GLRA1	NM_000171;NM_001146040;NM_000171;NM_001146040	1stExon;1stExon;5'UTR;5'UTR			TRUE	5:151284420-151284603	5:151304175-151304431	Unclassified_Cell_type_specific	TRUE
chr2	171679114	-	cg04105250	-0.011931	GAD1;GAD1	NM_000817;NM_013445	Body;Body			TRUE	2:171386384-171387649			TRUE
chr1	37413867	+	cg23715749	-0.00572441	GRIK3	NM_000831	Body			TRUE
chr3	51741473	+	cg21213853	0.0221078	GRM2;GRM2	NM_000839;NM_001130063	5'UTR;5'UTR			TRUE
chr3	51740850	-	cg21899500	0.099389	GRM2;GRM2	NM_000839;NM_001130063	TSS1500;TSS1500			TRUE	3:51715881-51716416	3:51740394-51741198	Unclassified_Cell_type_specific
chr19	49123013	-	cg12253200	-0.0617522	RPL18;SPHK2	NM_000979;NM_020126	TSS1500;5'UTR					19:49121772-49123561	Promoter_Associated
chr14	58618292	-	cg05733554	-0.0833077	C14orf37	NM_001001872	5'UTR				14:57687935-57689122
chr22	40081520	-	cg00984060	0.00908665	CACNA1I;CACNA1I	NM_001003406;NM_021096	Body;Body					22:40081445-40082681	Unclassified_Cell_type_specific
chr3	49824475	-	cg13033938	-0.138945	IP6K1;IP6K1	NM_001006115;NM_153273	TSS1500;TSS1500					3:49823038-49824724	Promoter_Associated
chr7	122488330	+	cg21184711	0.1124	CADPS2;CADPS2;CADPS2	NM_001009571;NM_001167940;NM_017954	Body;Body;Body			TRUE
chr2	158184535	-	cg21563471	-0.0554968	ERMN	NM_001009959	TSS1500					2:158183743-158184846	Unclassified
chr3	118706648	-	cg00329615	-0.161801	IGSF11;IGSF11	NM_001015887;NM_152538	Body;Body			TRUE
chr5	179284731	-	cg05432322	-0.0125198	C5orf45;C5orf45	NM_001017987;NM_016175	Body;Body
chr21	44528396	-	cg16068812	0.00944928	U2AF1;U2AF1;U2AF1	NM_001025203;NM_001025204;NM_006758	TSS1500;TSS1500;TSS1500				21:43401414-43401531	21:44527436-44528934	Promoter_Associated
chr7	1015501	+	cg22126965	-0.00630846	COX19	NM_001031617	TSS1500				7:981151-982028	7:1014540-1015631	Promoter_Associated
chr3	122705793	-	cg02934082	-0.0338448	SEMA5B	NM_001031702	5'UTR			TRUE
chr13	99218657	+	cg17176619	0.0375119	STK24	NM_001032296	Body			TRUE		13:99218622-99218801	Promoter_Associated_Cell_type_specific
chr7	4778881	+	cg03461110	0.0124306	FOXK1	NM_001037165	Body			TRUE	7:4745365-4745435	7:4778355-4778883	Unclassified_Cell_type_specific	TRUE
chr1	151030981	+	cg07139440	-0.133316	CDC42SE1;CDC42SE1;MLLT11	NM_001038707;NM_020239;NM_006818	5'UTR;5'UTR;TSS1500		RDMR
chr2	106015767	-	cg22454769	0.122986	FHL2;FHL2;FHL2;FHL2	NM_001039492;NM_001450;NM_201557;NM_201555	TSS200;TSS200;5'UTR;TSS200				2:105381311-105382817	2:106014507-106016259	Unclassified_Cell_type_specific	TRUE
chr2	106015739	-	cg06639320	0.0945575	FHL2;FHL2;FHL2;FHL2	NM_001039492;NM_001450;NM_201557;NM_201555	TSS200;TSS200;5'UTR;TSS200				2:105381311-105382817	2:106014507-106016259	Unclassified_Cell_type_specific	TRUE
chr7	89841692	+	cg27367526	-0.0361512	STEAP2;STEAP2;STEAP2	NM_001040665;NM_001040666;NM_152999	5'UTR;TSS1500;5'UTR
chr3	187387650	-	cg00481951	0.0326809	SST	NM_001048	Body		RDMR	TRUE	3:188870246-188870359
chr19	49004677	-	cg03994651	0.127804	LMTK3	NM_001080434	Body				19:53696326-53696636	19:49004459-49005891	Promoter_Associated
chr1	156883745	+	cg13224583	0.00586133	PEAR1	NM_001080471	Body			TRUE
chr4	15480781	-	cg20816447	-0.022043	CC2D2A;CC2D2A;CC2D2A	NM_001080522;NM_001164720;NM_020785	Body;Body;Body			TRUE		4:15480193-15481242	Unclassified	TRUE
chr18	66389420	+	cg19283806	-0.093984	CCDC102B	NM_001093729	5'UTR		DMR			18:66388995-66389733	Unclassified_Cell_type_specific
chr10	44068714	+	cg07541020	-0.0114486	ZNF239;ZNF239;ZNF239	NM_001099284;NM_001099282;NM_001099283	5'UTR;5'UTR;5'UTR		RDMR	TRUE
chr15	65369005	+	cg10619342	-0.000413031	LOC390594	NM_001101362	TSS200					15:65368964-65369044	Unclassified_Cell_type_specific
chr22	45705265	+	cg06575572	-0.0181333	FAM118A;FAM118A;FAM118A	NM_001104595;NM_001104595;NM_017911	5'UTR;1stExon;TSS1500				22:44083761-44085391	22:45705105-45707057	NonGene_Associated
chr13	113655622	+	cg11668844	0.00704766	MCF2L;MCF2L	NM_001112732;NM_024979	Body;Body			TRUE	13:112703429-112703624	13:113655476-113656897	Unclassified_Cell_type_specific	TRUE
chr5	63461232	+	cg07850154	-0.0508381	RNF180;RNF180	NM_001113561;NM_178532	TSS1500;TSS1500			TRUE				TRUE
chr5	63461216	+	cg17621438	-0.119745	RNF180;RNF180	NM_001113561;NM_178532	TSS1500;TSS1500			TRUE				TRUE
chr16	4103167	-	cg01207684	-0.0610237	ADCY9	NM_001116	Body			TRUE	16:4043135-4043227			TRUE
chr3	53700195	+	cg00336149	0.0157406	CACNA1D;CACNA1D;CACNA1D	NM_001128839;NM_000720;NM_001128840	Body;Body;Body
chr3	51741135	+	cg12934382	0.0313999	GRM2;GRM2;GRM2;GRM2	NM_001130063;NM_000839;NM_000839;NM_001130063	1stExon;5'UTR;1stExon;5'UTR			TRUE	3:51715881-51716416	3:51740394-51741198	Unclassified_Cell_type_specific
chr10	112402748	+	cg24495528	0.0188264	RBM20	NM_001134363	TSS1500		RDMR		10:112392732-112393265	10:112402028-112402752	Unclassified_Cell_type_specific
chr14	75920198	+	cg20898283	0.0161132	JDP2;JDP2;JDP2;JDP2	NM_001135047;NM_001135049;NM_001135048;NM_130469	Body;Body;Body;Body			TRUE				TRUE
chr11	413594	-	cg08869273	-0.0263374	SIGIRR;SIGIRR;SIGIRR	NM_001135053;NM_001135054;NM_021805	5'UTR;5'UTR;5'UTR					11:413463-413661	Unclassified_Cell_type_specific
chr13	100008450	-	cg16193278	-0.059287	UBAC2;MIR623;UBAC2;UBAC2	NM_001144072;NR_030353;NM_177967;NR_026644	Body;Body;Body;Body					13:100008286-100009003	Promoter_Associated
chr1	201476606	-	cg10482632	-0.0265919	CSRP1;CSRP1	NM_001144773;NM_004078	TSS1500;TSS1500					1:201475179-201477081	Promoter_Associated
chr7	131008743	-	cg03473532	-0.0988666	MKLN1	NM_001145354	Body					7:131008672-131009115	Unclassified_Cell_type_specific
chr3	58059919	-	cg05093811	0.0282801	FLNB;FLNB;FLNB;FLNB	NM_001164319;NM_001164317;NM_001164318;NM_001457	Body;Body;Body;Body			TRUE
chr14	33407334	-	cg10727171	-0.00817369	NPAS3;NPAS3;NPAS3;NPAS3	NM_001164749;NM_001165893;NM_022123;NM_173159	TSS1500;TSS1500;TSS1500;TSS1500		RDMR		14:32476987-32478561			TRUE
chr10	129222937	-	cg03932201	-0.0199001	DOCK1	NM_001380	Body			TRUE
chr2	133343657	+	cg18444763	-0.00261974	GPR39	NM_001508	Body				2:133060077-133060128
chr6	30875588	+	cg17682794	-0.0307133	GTF2H4	NM_001517	TSS1500					6:30875542-30876418	Promoter_Associated
chr21	47401277	+	cg25445612	-0.179477	COL6A1	NM_001848	TSS1500				21:46225614-46228062	21:47400997-47402618	Unclassified_Cell_type_specific
chr13	47371635	-	cg27021512	-0.0122488	ESD	NM_001984	TSS1500					13:47370298-47372058	Promoter_Associated
chr6	29796015	+	cg21529533	-0.028689	HLA-G	NM_002127	Body		DMR		6:29903476-29904474
chr1	33352204	-	cg19830541	0.0902104	HPCA	NM_002143	5'UTR				1:33124274-33125047	1:33352199-33353648	Unclassified
chr20	49630819	-	cg18062205	-0.00559046	KCNG1	NM_002237	5'UTR			TRUE		20:49630667-49632129	Unclassified
chr22	38071651	+	cg27619353	-0.0348129	LGALS1;LGALS1	NM_002305;NM_002305	1stExon;5'UTR	low-CpG:36401588-36401598				22:38070968-38071698	Unclassified
chr5	121415023	+	cg15111469	0.00166397	LOX	NM_002317	TSS1500
chr10	131541586	+	cg06401999	0.00504527	MGMT	NM_002412	Body				10:131431336-131431577
chr1	28241577	-	cg25410668	0.0863391	RPA2	NM_002946	TSS1500				1:28113187-28114165	1:28240552-28241702	NonGene_Associated
chr17	45992122	+	cg14360917	0.0334278	SP2	NM_003110	Body
chr1	47691550	+	cg03885399	0.0129678	TAL1	NM_003189	Body		DMR	TRUE	1:47463421-47464314	1:47690950-47691551	Unclassified_Cell_type_specific
chr7	100224149	+	cg11432630	-0.0237046	TFR2	NM_003227	Body			TRUE		7:100223811-100225243	Unclassified
chr19	10403908	-	cg10604476	0.00946844	ICAM5	NM_003259	Body		DMR		19:10260419-10264937
chr19	3025347	-	cg07933682	0.00384385	TLE2;TLE2;TLE2	NM_003260;NM_001144762;NM_001144761	Body;Body;Body			TRUE		19:3024589-3025648	Unclassified_Cell_type_specific
chr7	2140231	-	cg12964697	0.00592792	MAD1L1;MAD1L1;MAD1L1	NM_003550;NM_001013837;NM_001013836	Body;Body;Body			TRUE	7:2106666-2106874	7:2138452-2140372	Unclassified
chr1	159893182	+	cg13892570	-0.179565	TAGLN2	NM_003564	5'UTR		RDMR			1:159893107-159893722	Promoter_Associated
chr6	132811784	+	cg17201227	0.020191	STX7	NM_003569	Body			TRUE		6:132811714-132811795	Unclassified_Cell_type_specific
chr11	66336244	+	cg23669043	-0.0413667	CTSF	NM_003793	TSS200					11:66335645-66336403	Unclassified
chr11	66336293	-	cg24987259	-0.0580728	CTSF	NM_003793	TSS1500					11:66335645-66336403	Unclassified
chr8	21905599	+	cg03025830	0.0149544	FGF17	NM_003867	Body				8:21961332-21962032			TRUE
chr3	46449313	+	cg16021018	0.0140736	CCRL2;CCRL2	NM_003965;NM_001130910	5'UTR;Body			TRUE
chr1	230415377	-	cg05697274	0.0131339	GALNT2	NM_004481	3'UTR				1:228481966-228482343
chr6	32182174	-	cg21462693	0.0513651	NOTCH4	NM_004557	Body
chr6	32182002	+	cg22155039	0.0053467	NOTCH4	NM_004557	Body
chr1	68512928	+	cg00448707	0.0304447	DIRAS3	NM_004675	Body				1:68285232-68285523
chr17	7832852	-	cg13407335	0.00393376	KCNAB3	NM_004732	TSS200				17:7773262-7773982			TRUE
chr17	7832769	-	cg21017569	0.0809169	KCNAB3	NM_004732	TSS200				17:7773262-7773982
chr14	79747774	+	cg05175318	0.0402329	NRXN3;NRXN3;NRXN3	NM_004796;NM_001105250;NM_138970	Body;Body;Body			TRUE
chr14	79760047	+	cg20076659	0.0258718	NRXN3;NRXN3;NRXN3	NM_004796;NM_001105250;NM_138970	Body;Body;Body			TRUE
chr12	21926447	-	cg04027548	-0.00731844	KCNJ8	NM_004982	Body		RDMR		12:21817680-21817882	12:21925934-21926885	Unclassified_Cell_type_specific
chr6	100903691	+	cg00434010	0.125157	SIM1	NM_005068	Body		RDMR	TRUE	6:101009768-101010952
chr17	26903872	+	cg15835620	-0.0612223	ALDOC;ALDOC	NM_005165;NM_005165	5'UTR;1stExon				17:23927951-23928186	17:26903717-26904447	Promoter_Associated
chr1	200841805	+	cg23260502	0.0151245	GPR25	NM_005298	TSS1500					1:200841759-200842250	Unclassified_Cell_type_specific
chr8	24771259	+	cg07502389	0.0218198	NEFM;NEFM	NM_005382;NM_001105541	TSS200;TSS1500	high-CpG:24827142-24827330			8:24826833-24828475	8:24771076-24771368	Unclassified_Cell_type_specific	TRUE
chr3	160122168	+	cg12785694	0.0469638	SMC4;MIR15B;SMC4;MIR16-2	NM_005496;NR_029663;NM_001002800;NR_029525	Body;TSS1500;Body;TSS1500
chr3	160121821	+	cg13783238	0.0399202	SMC4;MIR15B;SMC4;MIR16-2	NM_005496;NR_029663;NM_001002800;NR_029525	Body;TSS1500;Body;TSS1500
chr17	76967695	-	cg27470213	-0.0271687	LGALS3BP	NM_005567	Body				17:74479247-74479457	17:76967030-76967858	Unclassified
chr17	1466709	+	cg20426671	0.0206952	PITPNA	NM_006224	TSS1500
chr2	109335672	-	cg09019916	-0.00222192	RANBP2	NM_006267	TSS1500					2:109335571-109336485	Promoter_Associated_Cell_type_specific
chr14	103593088	-	cg20368904	0.0655571	TNFAIP2	NM_006291	Body				14:102662833-102663676
chr2	162281111	-	cg12757011	0.0212909	TBR1	NM_006593	3'UTR		CDMR		2:161989273-161989369	2:162280856-162281431	Unclassified_Cell_type_specific
chr1	243651750	-	cg02528319	0.0207304	SDCCAG8;AKT3	NM_006642;NM_181690	Body;3'UTR				1:241717634-241718576
chr20	43161260	+	cg00726046	-0.0360284	PKIG;PKIG;PKIG	NM_007066;NM_181805;NM_181804	5'UTR;5'UTR;5'UTR					20:43160227-43161789	Promoter_Associated
chr3	57774266	+	cg06672696	0.0175788	SLMAP	NM_007159	Body			TRUE
chr12	11002403	+	cg23256579	-0.0405214	PRR4;PRR4	NM_007244;NM_001098538	TSS1500;Body
chr10	124319791	+	cg07858728	0.0184983	DMBT1;DMBT1;DMBT1	NM_007329;NM_017579;NM_004406	TSS1500;TSS1500;TSS1500
chr19	1068561	+	cg12817436	-0.0102271	HMHA1	NM_012292	Body				19:1019439-1019696
chr7	22162928	-	cg07475000	-0.00644926	RAPGEF5	NM_012294	Body
chr6	74364667	+	cg11742202	0.0137925	SLC17A5	NM_012434	TSS1500					6:74364438-74365130	Promoter_Associated
chr14	105532208	-	cg14359680	-0.009666	GPR132	NM_013345	TSS1500					14:105531503-105533362	Promoter_Associated	TRUE
chr1	212605702	-	cg11836829	-0.043722	NENF;NENF	NM_013349;NR_026598	TSS1500;TSS1500
chr12	51318487	+	cg13437525	0.0327459	METTL7A	NM_014033	TSS200	low-CpG:49604669-49605118		TRUE		12:51318162-51318578	Unclassified	TRUE
chr11	35638398	-	cg11741201	-0.0657151	FJX1	NM_014344	TSS1500					11:35637479-35638600	Unclassified_Cell_type_specific
chr12	49257591	+	cg16708880	0.000270335	RND1	NM_014470	Body			TRUE
chr1	40098811	-	cg12634306	0.000536253	HEYL	NM_014571	Body		DMR	TRUE	1:39871182-39871469			TRUE
chr2	64863651	-	cg15742737	0.0156278	SERTAD2	NM_014755	Body				2:64716864-64717209
chr6	111135840	+	cg03846689	-0.12055	CDK19	NM_015076	Body	high-CpG:111242522-111242557			6:111242260-111243895
chr8	144599347	+	cg03345925	0.0200082	ZC3H3	NM_015117	Body				8:144670116-144670494	8:144598000-144599456	Unclassified_Cell_type_specific
chr8	18836280	-	cg06399735	-7.53707e-05	PSD3	NM_015310	Body			TRUE				TRUE
chr2	131673963	-	cg00401745	-0.0163471	ARHGEF4;ARHGEF4	NM_015320;NM_032995	TSS1500;TSS1500				2:131390105-131390672	2:131673892-131673991	Unclassified_Cell_type_specific
chr1	12445337	+	cg04275506	-0.017015	VPS13D;VPS13D	NM_015378;NM_018156	Body;Body					1:12445194-12445501	Unclassified_Cell_type_specific
chr14	65171037	+	cg04212729	-0.436774	PLEKHG3	NM_015549	TSS200				14:64240383-64241760
chr1	25870981	-	cg10867751	-0.0220183	LDLRAP1	NM_015627	Body
chr19	17138858	+	cg08274011	-0.0277812	CPAMD8	NM_015692	TSS1500
chr20	62283533	-	cg22990198	-0.0173641	STMN3	NM_015894	Body				20:61753977-61755282
chr6	131504781	+	cg25862117	0.0160603	AKAP7	NM_016377	Body			TRUE		6:131503954-131504903	Unclassified
chr5	119802022	+	cg01256539	-0.0864616	PRR16	NM_016644	5'UTR		RDMR
chr9	36986407	+	cg13910860	-0.0308407	PAX5	NM_016734	Body		DMR		9:36975987-36977209	9:36986225-36986628	Unclassified_Cell_type_specific	TRUE
chr12	4829827	+	cg14920334	-0.00117629	GALNT8;GALNT8	NM_017417;NM_017417	1stExon;5'UTR			TRUE
chr6	11044877	+	cg16867657	0.420342	ELOVL2	NM_017770	TSS1500				6:11151611-11153237	6:11044102-11044892	Unclassified_Cell_type_specific	TRUE
chr6	11044894	+	cg21572722	0.236425	ELOVL2	NM_017770	TSS1500				6:11151611-11153237			TRUE
chr18	56532628	+	cg24243629	-0.0725762	ZNF532	NM_018181	5'UTR		RDMR	TRUE		18:56532121-56532700	Unclassified_Cell_type_specific
chr1	65211057	+	cg25974903	-0.279888	RAVER2	NM_018211	1stExon				1:64982886-64984111			TRUE
chr1	68256161	-	cg17168836	-0.0295047	GNG12	NM_018841	5'UTR			TRUE
chr2	1166311	-	cg15293181	-0.00249715	SNTG2	NM_018968	Body				2:1156067-1156333
chr1	16679120	-	cg26306340	-0.128725	FBXO42	NM_018994	TSS200				1:16550937-16551914	1:16678379-16679731	Promoter_Associated
chr6	32016336	+	cg24376689	-0.0504124	TNXB	NM_019105	Body				6:32124145-32124384	6:32015114-32017008	Unclassified
chr20	2780114	+	cg26445608	0.0195486	CPXM1	NM_019609	Body			TRUE				TRUE
chr16	16215875	+	cg02196379	-0.0278534	ABCC1;ABCC1;ABCC1;ABCC1;ABCC1	NM_019862;NM_019898;NM_019899;NM_004996;NM_019900	Body;Body;Body;Body;Body				16:16123354-16123734
chr20	62369956	+	cg06226150	-0.100125	SLC2A4RG;LIME1	NM_020062;NM_017806	TSS1500;Body				20:61839414-61840620
chr10	80827823	+	cg10612237	-0.00878066	ZMIZ1;LOC283050;LOC283050;LOC283050	NM_020338;NR_024431;NR_024429;NR_015429	TSS1500;TSS1500;TSS1500;TSS1500				10:80496693-80498243
chr20	44658225	-	cg07547549	0.0053415	SLC12A5;SLC12A5	NM_020708;NM_001134771	Body;Body				20:44090882-44092713	20:44657985-44658436	Unclassified_Cell_type_specific	TRUE
chr16	58033649	+	cg04411841	-0.0215473	ZNF319;ZNF319	NM_020807;NM_020807	5'UTR;1stExon					16:58032927-58033825	Promoter_Associated
chr6	158957433	-	cg00590036	0.108969	TMEM181	NM_020823	TSS200				6:158877209-158878665	6:158956932-158958613	Unclassified_Cell_type_specific
chr17	21281032	+	cg22146252	0.0270019	KCNJ12	NM_021012	5'UTR		CDMR	TRUE	17:21219952-21221640	17:21280810-21281355	Unclassified_Cell_type_specific
chr12	56554439	-	cg03867607	-0.108641	MYL6;MYL6	NM_021019;NM_079423	3'UTR;Body			TRUE		12:56554230-56554710	Promoter_Associated
chr19	2945143	-	cg26798367	0.216167	ZNF77	NM_021217	TSS200				19:2895683-2896477	19:2944430-2945602	Promoter_Associated
chr19	3286244	+	cg24033042	0.00256128	BRUNOL5	NM_021938	Body							TRUE
chr14	23478970	-	cg03565081	0.0986337	C14orf93;C14orf93;C14orf93	NM_021944;NM_001130706;NM_001130708	5'UTR;5'UTR;5'UTR
chr11	12696980	+	cg00553886	0.0103638	TEAD1	NM_021961	5'UTR				11:12651991-12653557
chr17	908690	-	cg05707655	0.0265653	ABR;ABR;ABR	NM_021962;NM_001092;NM_001159746	3'UTR;3'UTR;3'UTR				17:855343-855927			TRUE
chr1	231555522	-	cg07040244	0.00646219	EGLN1	NM_022051	Body
chr2	47798396	-	cg27320127	0.0339845	KCNK12	NM_022055	TSS1500		DMR		2:47650356-47652773	2:47798328-47798424	Unclassified_Cell_type_specific
chr7	139763542	-	cg21015022	-0.00182744	PARP12	NM_022750	TSS200
chr16	1429905	-	cg00454305	0.0130637	UNKL	NM_023076	TSS1500				16:1369016-1370105	16:1428912-1430497	Promoter_Associated
chr16	1429863	+	cg09183146	0.00432166	UNKL	NM_023076	TSS200				16:1369016-1370105	16:1428912-1430497	Promoter_Associated
chr12	81473234	+	cg11649376	-0.0579995	ACSS3	NM_024560	Body			TRUE
chr13	51482542	+	cg10361659	0.102696	RNASEH2B;RNASEH2B	NM_024570;NM_001142279	TSS1500;TSS1500					13:51482515-51482701	Unclassified_Cell_type_specific
chr13	114005154	+	cg18412546	-0.00188498	GRTP1	NM_024719	Body				13:113052908-113053656
chr20	37376930	+	cg15298358	-0.051901	ACTR5	NM_024855	TSS200				20:36810036-36811016	20:37376315-37377854	Promoter_Associated
chr10	102791082	+	cg23190203	-0.0828844	PDZD7;SFXN3;SFXN3	NM_024895;NM_030971;NM_030971	TSS1500;5'UTR;1stExon	high-CpG:102780974-102781269			10:102780610-102782240	10:102790862-102791164	Promoter_Associated
chr1	37940813	+	cg16371538	-0.0256241	ZC3H12A	NM_025079	5'UTR			TRUE	1:37712342-37713443
chr7	2702851	-	cg13676996	0.0148955	TTYH3	NM_025250	3'UTR			TRUE		7:2702699-2702928	Unclassified_Cell_type_specific	TRUE
chr6	32116317	+	cg14027333	0.148646	PRRT1	NM_030651	3'UTR		RDMR
chr10	104406345	+	cg00957665	-0.0911545	TRIM8	NM_030912	Body		RDMR			10:104405335-104406367	Promoter_Associated
chr6	13274284	-	cg20827128	-0.139699	PHACTR1	NM_030948	Body				6:13382227-13382355
chr5	76932047	+	cg16703762	0.0212775	OTP	NM_032109	Body				5:76967731-76967862	5:76931910-76932196	Unclassified_Cell_type_specific
chr1	228400419	+	cg04193160	0.0485059	OBSCN;OBSCN	NM_052843;NM_001098623	Body;Body				1:226466095-226467390
chr3	123340306	-	cg19534753	-0.192683	MYLK;MYLK;MYLK;MYLK;MYLK;MYLK	NM_053031;NM_053028;NM_053025;NM_053027;NM_053032;NM_053026	TSS1500;Body;Body;Body;TSS1500;Body
chr22	31501382	-	cg06942979	0.00739468	SELM	NM_080430	Body
chr20	44513768	-	cg13780718	-0.0102173	ZSWIM1	NM_080603	3'UTR							TRUE
chr1	236557682	-	cg09809672	-0.0187044	EDARADD;EDARADD;EDARADD	NM_080738;NM_145861;NM_145861	TSS1500;5'UTR;1stExon
chr21	38807423	+	cg21505925	0.035605	DYRK1A;DYRK1A;DYRK1A;DYRK1A;DYRK1A	NM_130436;NM_101395;NM_001396;NM_130438;NM_130437	Body;Body;Body;Body;Body
chr11	44810532	-	cg04898130	0.0140265	TSPAN18	NM_130783	5'UTR		DMR
chr10	124060833	+	cg03211864	-0.0940058	BTBD16	NM_144587	Body			TRUE
chr4	130013461	-	cg03916421	0.0735302	SCLT1;C4orf33	NM_144643;NM_173487	Body;TSS1500
chr19	7923041	-	cg11766468	0.0108386	EVI5L;EVI5L	NM_145245;NM_001159944	Body;Body		DMR			19:7923033-7923363	Unclassified_Cell_type_specific	TRUE
chr12	110253842	-	cg17183905	-0.0555514	TRPV4;TRPV4	NM_147204;NM_021625	5'UTR;5'UTR
chr10	98479757	-	cg27190138	0.0371744	PIK3AP1	NM_152309	Body				10:98469747-98470465	10:98479321-98480070	Promoter_Associated	TRUE
chr1	879383	+	cg15742605	0.511147	SAMD11	NM_152486	Body			TRUE	1:869226-869279	1:879139-879425	Unclassified_Cell_type_specific
chr6	7590312	+	cg02369313	-0.0858886	SNRNP48	NM_152551	TSS200				6:7535311-7535901	6:7589856-7591044	Promoter_Associated_Cell_type_specific
chr2	234262348	+	cg26204079	-0.0234511	DGKD	NM_152879	TSS1500				2:233927074-233927541			TRUE
chr16	744328	-	cg05542681	0.0202078	FBXL16	NM_153350	Body				16:683511-685944			TRUE
chr10	35894430	-	cg00168942	-0.0682992	GJD4;GJD4	NM_153368;NM_153368	1stExon;5'UTR
chr15	85526198	+	cg02903680	-0.0901208	PDE8A;PDE8A	NM_173454;NM_002605	Body;Body
chr4	3487436	-	cg15652666	-0.00152792	DOK7;DOK7	NM_173660;NM_001164673	Body;Body				4:3456962-3457248	4:3486933-3487632	Unclassified_Cell_type_specific
chr16	22012404	+	cg27015931	-0.0440852	C16orf65;C16orf65	NM_173806;NM_173806	1stExon;5'UTR					16:22012172-22013052	Unclassified	TRUE
chr12	29904317	+	cg13929106	0.0505141	TMTC1	NM_175861	Body			TRUE
chr12	1099823	+	cg08197201	-0.117289	ERC1;ERC1;ERC1;ERC1;ERC1	NM_178040;NR_027949;NR_027946;NR_027948;NM_178039	TSS1500;TSS1500;TSS1500;TSS1500;TSS1500				12:969825-971199
chr19	55672036	-	cg23956238	0.0913232	C19orf51	NM_178837	Body			TRUE		19:55671337-55672535	Unclassified
chr1	154379696	+	cg09257526	-0.00755922	IL6R;IL6R	NM_181359;NM_000565	Body;Body			TRUE		1:154379423-154379754	Promoter_Associated
chr19	37825446	-	cg12948621	0.0752311	HKR1	NM_181786	TSS200				19:42516880-42517585	19:37825305-37826089	Promoter_Associated
chr2	150186923	-	cg10770187	0.0226223	LYPD6	NM_194317	TSS200				2:149894298-149896141	2:150186857-150187007	Unclassified_Cell_type_specific
chr6	18122719	+	cg22736354	0.0138228	NHLRC1	NM_198586	1stExon			TRUE	6:18230230-18231229	6:18122473-18123542	Promoter_Associated	TRUE
chr3	64200005	+	cg18450254	-0.0279004	PRICKLE2	NM_198859	5'UTR			TRUE				TRUE
chr19	10983625	+	cg16525470	-0.0312107	CARM1	NM_199141	Body		RDMR			19:10983378-10983682	Unclassified
chr11	129793108	+	cg16983588	-0.0436462	PRDM10;PRDM10;PRDM10;PRDM10	NM_199438;NM_199437;NM_020228;NM_199439	Body;Body;Body;Body					11:129792664-129794037	Unclassified
chr14	21492433	+	cg23552977	-0.174403	NDRG2;NDRG2;NDRG2;NDRG2;NDRG2;NDRG2;NDRG2;NDRG2	NM_201540;NM_201541;NM_201538;NM_201537;NM_016250;NM_201539;NM_201535;NM_201536	5'UTR;5'UTR;5'UTR;5'UTR;5'UTR;5'UTR;5'UTR;5'UTR		RDMR					TRUE
chr12	7023346	+	cg09692396	-0.0180636	LRRC23;ENO2;LRRC23;LRRC23	NM_201650;NM_001975;NM_001135217;NM_006992	3'UTR;TSS1500;3'UTR;3'UTR		CDMR		12:6893563-6894581	12:7023192-7024412	Promoter_Associated
chr12	7023352	+	cg04604946	-0.0528212	LRRC23;ENO2;LRRC23;LRRC23	NM_201650;NM_001975;NM_001135217;NM_006992	3'UTR;TSS1500;3'UTR;3'UTR		CDMR		12:6893563-6894581	12:7023192-7024412	Promoter_Associated
chr5	121465223	-	cg22282672	0.0385599	ZNF474;ZNF474	NM_207317;NM_207317	1stExon;5'UTR
chr13	50700845	+	cg20733077	0.00224611	DLEU2	NR_002612	TSS1500		RDMR		13:49598831-49599423
chr2	220119398	+	cg22385231	-0.0511548	TUBA4B;TUBA4A	NR_003063;NM_006000	Body;TSS1500
chr22	46692446	+	cg07012999	0.10271	CN5H6.4;GTSE1	NR_024009;NM_016426	Body;TSS200				22:45070875-45072062	22:46692041-46693282	Promoter_Associated
chr11	117857990	-	cg05468843	-0.0167308	IL10RA;IL10RA	NR_026691;NM_001558	Body;Body		RDMR			11:117856414-117858450	Promoter_Associated
chr1	78703580	+	cg11842367	0.00594205	MGC27382	NR_027310	Body			TRUE
chr3	52008802	-	cg12623930	-0.141423	ABHD14B;ABHD14B;ABHD14A;ABHD14B	NR_027476;NM_032750;NM_015407;NM_001146314	TSS200;TSS200;TSS1500;TSS200	high-CpG:51983814-51984213		TRUE	3:51982751-51985402	3:52007848-52009460	Promoter_Associated
chr15	69447132	-	cg07286682	0.0290926	MIR548H4	NR_031680	Body			TRUE				TRUE
chr2	145278485	+	cg00573770	-0.0607302	ZEB2;ZEB2;ZEB2	NR_033258;NM_014795;NM_001171653	TSS1500;TSS1500;TSS1500
chr1	207997020	+	cg10501210	-0.148267					CDMR	TRUE	1:206063625-206063801			TRUE
chr1	25425923	-	cg24955895	0.171751						TRUE		1:25425892-25426136	Promoter_Associated
chr1	84326669	-	cg26347197	-0.0613237				high-CpG:84098895-84099267			1:84098856-84099426	1:84326044-84327053	Promoter_Associated_Cell_type_specific
chr2	43398171	+	cg01243072	-0.0597336							2:43251583-43251695
chr2	85167149	-	cg22242842	-0.0559058						TRUE		2:85166466-85167294	Unclassified
chr3	156534076	+	cg03277049	0.0392152							3:158016534-158017978	3:156533979-156534269	Unclassified
chr5	131281112	-	cg19734801	-0.00466783							5:131308723-131309339
chr6	35490818	+	cg18468088	0.15634							6:35598722-35598799	6:35490071-35491793	Unclassified
chr10	65647092	-	cg13809095	-0.0280702
chr11	355901	+	cg22291084	-0.0282561							11:345681-346427	11:355009-356634	Unclassified
chr17	79361742	-	cg09648727	-0.0647282						TRUE	17:76976181-76976338
chr17	54673193	-	cg21383495	-0.0212198							17:52028022-52029438	17:54673060-54673238	Unclassified_Cell_type_specific
chr1	9486939	+	cg01901101	0.0364166								1:9486115-9487009	Unclassified
chr1	207996319	-	cg04845871	-0.316863					CDMR	TRUE		1:207995893-207996505	Promoter_Associated	TRUE
chr1	38942075	+	cg06086731	0.0307755							1:38714521-38715018
chr1	85251175	-	cg07725206	0.00351108						TRUE
chr1	212845129	-	cg11790673	0.00300181					DMR	TRUE
chr1	234857659	-	cg13420364	-0.0282029						TRUE
chr1	147806172	-	cg17476910	0.0194988							1:146272796-146273208
chr1	110186418	-	cg18933331	-0.138537						TRUE		1:110185798-110186499	Unclassified
chr2	131094827	+	cg01331772	0.0284086							2:130811187-130811323
chr2	176932458	-	cg04528477	0.00125802					DMR	TRUE	2:176640589-176641132
chr2	43398339	+	cg07502661	-0.0338258								2:43398234-43398371	Unclassified
chr2	66654644	+	cg11807280	-0.00118739					RDMR
chr3	157812475	+	cg06570224	0.126216							3:159294712-159295751
chr3	197066980	-	cg09732145	-0.00908407						TRUE
chr3	138325023	+	cg21513826	0.0430216
chr4	17040881	-	cg03734750	-0.00779264						TRUE
chr5	83898708	+	cg10874644	-0.0469264						TRUE
chr5	140419819	-	cg23500537	0.0371153					RDMR		5:140400003-140400154
chr5	166419955	+	cg23510764	-0.0289034						TRUE
chr6	106451610	+	cg04105923	-0.0150842						TRUE
chr6	25061773	-	cg21313810	0.0649755						TRUE
chr6	170789640	+	cg22133973	-0.0179782								6:170789187-170789736	Unclassified_Cell_type_specific
chr6	28557774	+	cg24698655	0.019431							6:28665649-28666050
chr7	20830657	-	cg04427498	0.195896						TRUE	7:20797122-20797418
chr7	63768139	+	cg04636841	-0.0653433					DMR			7:63767452-63768265	Promoter_Associated
chr7	155714868	+	cg25023684	0.0189505						TRUE	7:155407541-155407937
chr8	61573309	+	cg12164922	-0.00731492					DMR			8:61572784-61573833	Unclassified	TRUE
chr8	131740091	+	cg13021857	-0.026202						TRUE
chr8	55479004	-	cg13599734	-0.0102875
chr8	144854795	-	cg19129839	0.0300688							8:144924550-144927040			TRUE
chr8	108208344	-	cg21186098	-0.0243123						TRUE
chr8	96705765	-	cg21333674	-0.0263857						TRUE
chr9	108005349	+	cg01692968	-0.00182899
chr9	3180869	-	cg14330585	0.0420113							9:3170665-3171867
chr9	6009806	-	cg14347300	0.00512582
chr9	121285184	-	cg14507310	0.0298464						TRUE
chr10	29421357	-	cg05324516	-0.0151895						TRUE
chr10	54643873	+	cg07657332	-0.00367048							10:54313875-54313906
chr10	102469294	-	cg24053165	0.00795778
chr11	20177746	-	cg17526229	0.02187							11:20134226-20135566	11:20177453-20179362	Unclassified_Cell_type_specific
chr12	57401797	-	cg00753885	-0.049047						TRUE
chr12	1772323	-	cg03371962	0.00396606							12:1640541-1642774	12:1772224-1773109	Unclassified_Cell_type_specific
chr12	2955294	-	cg16601359	0.0435928						TRUE		12:2954428-2955839	Unclassified_Cell_type_specific	TRUE
chr12	127931219	+	cg21733098	-0.0593236						TRUE
chr13	106803653	-	cg05418947	-0.010656						TRUE				TRUE
chr13	40892751	-	cg06648759	0.0289455						TRUE
chr13	58202439	-	cg19240117	0.0634847
chr14	62401258	+	cg01719405	-0.00779297						TRUE
chr14	61108227	-	cg03032497	0.0130216					RDMR	TRUE	14:60177929-60179820
chr14	104866284	+	cg10044470	-0.026322					RDMR			14:104866044-104866633	Unclassified_Cell_type_specific
chr15	30277796	+	cg20902817	0.052158						TRUE
chr16	54404408	+	cg03467555	0.0273499							16:52961851-52961910
chr16	85429035	-	cg07082267	-0.00363334						TRUE
chr17	80246403	-	cg01695994	0.00198942						TRUE				TRUE
chr17	33787402	-	cg03079366	0.0092158								17:33787247-33788214	Unclassified	TRUE
chr17	8059012	-	cg04055490	-0.0712456					RDMR			17:8058935-8059088	Promoter_Associated
chr17	27397005	+	cg19131647	0.0287525							17:24421043-24421200

## Sheet: gene_names
UCSC_RefGene_Accession
NM_000088
NM_000127
NM_000171	NM_001146040	NM_000171	NM_001146040
NM_000817	NM_013445
NM_000831
NM_000839	NM_001130063
NM_000839	NM_001130063
NM_000979	NM_020126
NM_001001872
NM_001003406	NM_021096
NM_001006115	NM_153273
NM_001009571	NM_001167940	NM_017954
NM_001009959
NM_001015887	NM_152538
NM_001017987	NM_016175
NM_001025203	NM_001025204	NM_006758
NM_001031617
NM_001031702
NM_001032296
NM_001037165
NM_001038707	NM_020239	NM_006818
NM_001039492	NM_001450	NM_201557	NM_201555
NM_001039492	NM_001450	NM_201557	NM_201555
NM_001040665	NM_001040666	NM_152999
NM_001048
NM_001080434
NM_001080471
NM_001080522	NM_001164720	NM_020785
NM_001093729
NM_001099284	NM_001099282	NM_001099283
NM_001101362
NM_001104595	NM_001104595	NM_017911
NM_001112732	NM_024979
NM_001113561	NM_178532
NM_001113561	NM_178532
NM_001116
NM_001128839	NM_000720	NM_001128840
NM_001130063	NM_000839	NM_000839	NM_001130063
NM_001134363
NM_001135047	NM_001135049	NM_001135048	NM_130469
NM_001135053	NM_001135054	NM_021805
NM_001144072	NR_030353	NM_177967	NR_026644
NM_001144773	NM_004078
NM_001145354
NM_001164319	NM_001164317	NM_001164318	NM_001457
NM_001164749	NM_001165893	NM_022123	NM_173159
NM_001380
NM_001508
NM_001517
NM_001848
NM_001984
NM_002127
NM_002143
NM_002237
NM_002305	NM_002305
NM_002317
NM_002412
NM_002946
NM_003110
NM_003189
NM_003227
NM_003259
NM_003260	NM_001144762	NM_001144761
NM_003550	NM_001013837	NM_001013836
NM_003564
NM_003569
NM_003793
NM_003793
NM_003867
NM_003965	NM_001130910
NM_004481
NM_004557
NM_004557
NM_004675
NM_004732
NM_004732
NM_004796	NM_001105250	NM_138970
NM_004796	NM_001105250	NM_138970
NM_004982
NM_005068
NM_005165	NM_005165
NM_005298
NM_005382	NM_001105541
NM_005496	NR_029663	NM_001002800	NR_029525
NM_005496	NR_029663	NM_001002800	NR_029525
NM_005567
NM_006224
NM_006267
NM_006291
NM_006593
NM_006642	NM_181690
NM_007066	NM_181805	NM_181804
NM_007159
NM_007244	NM_001098538
NM_007329	NM_017579	NM_004406
NM_012292
NM_012294
NM_012434
NM_013345
NM_013349	NR_026598
NM_014033
NM_014344
NM_014470
NM_014571
NM_014755
NM_015076
NM_015117
NM_015310
NM_015320	NM_032995
NM_015378	NM_018156
NM_015549
NM_015627
NM_015692
NM_015894
NM_016377
NM_016644
NM_016734
NM_017417	NM_017417
NM_017770
NM_017770
NM_018181
NM_018211
NM_018841
NM_018968
NM_018994
NM_019105
NM_019609
NM_019862	NM_019898	NM_019899	NM_004996	NM_019900
NM_020062	NM_017806
NM_020338	NR_024431	NR_024429	NR_015429
NM_020708	NM_001134771
NM_020807	NM_020807
NM_020823
NM_021012
NM_021019	NM_079423
NM_021217
NM_021938
NM_021944	NM_001130706	NM_001130708
NM_021961
NM_021962	NM_001092	NM_001159746
NM_022051
NM_022055
NM_022750
NM_023076
NM_023076
NM_024560
NM_024570	NM_001142279
NM_024719
NM_024855
NM_024895	NM_030971	NM_030971
NM_025079
NM_025250
NM_030651
NM_030912
NM_030948
NM_032109
NM_052843	NM_001098623
NM_053031	NM_053028	NM_053025	NM_053027	NM_053032	NM_053026
NM_080430
NM_080603
NM_080738	NM_145861	NM_145861
NM_130436	NM_101395	NM_001396	NM_130438	NM_130437
NM_130783
NM_144587
NM_144643	NM_173487
NM_145245	NM_001159944
NM_147204	NM_021625
NM_152309
NM_152486
NM_152551
NM_152879
NM_153350
NM_153368	NM_153368
NM_173454	NM_002605
NM_173660	NM_001164673
NM_173806	NM_173806
NM_175861
NM_178040	NR_027949	NR_027946	NR_027948	NM_178039
NM_178837
NM_181359	NM_000565
NM_181786
NM_194317
NM_198586
NM_198859
NM_199141
NM_199438	NM_199437	NM_020228	NM_199439
NM_201540	NM_201541	NM_201538	NM_201537	NM_016250	NM_201539	NM_201535	NM_201536
NM_201650	NM_001975	NM_001135217	NM_006992
NM_201650	NM_001975	NM_001135217	NM_006992
NM_207317	NM_207317
NR_002612
NR_003063	NM_006000
NR_024009	NM_016426
NR_026691	NM_001558
NR_027310
NR_027476	NM_032750	NM_015407	NM_001146314
NR_031680
NR_033258	NM_014795	NM_001171653
