# Supplementary material for: A new blood based epigenetic age predictor for adolescents and young adults
Source: Sci Rep. 2023 Feb 9;13:2303. doi: 10.1038/s41598-023-29381-7 (PMC9911637; doi:10.1038/s41598-023-29381-7)
Supplement: Supplementary file 5 — Supplementary Information 5. [file 41598_2023_29381_MOESM5_ESM.xlsx]

## Sheet: Annotation
Supplementary file 5: Results after Metascape enriched biologic pathway analysis
MyList	Gene ID	Type	Tax ID	Homologene Gene ID	Homologene Gene Tax ID	Gene Symbol	Description	Biological Process (GO)	Kinase Class (UniProt)	Protein Function (Protein Atlas)	Subcellular Location (Protein Atlas)	Drug (DrugBank)	Canonical Pathways_x000D_	Hallmark Gene Sets_x000D_	GO:0097435 supramolecular fiber organizat	GO:0006971 hypotonic response	GO:0051056 regulation of small GTPase med	R-HSA-372790 Signaling by GPCR	GO:0098657 import into cell	GO:0061061 muscle structure development	hsa04727 GABAergic synapse	GO:0003012 muscle system process	GO:0030199 collagen fibril organization	hsa04927 Cortisol synthesis and secreti	GO:0043200 response to amino acid	GO:0007610 behavior	GO:0045761 regulation of adenylate cyclas	GO:0002526 acute inflammatory response	GO:1901976 regulation of cell cycle check	hsa04510 Focal adhesion	GO:0021879 forebrain neuron differentiati	WP3888 VEGFA-VEGFR2 signaling pathway	GO:0035264 multicellular organism growth	GO:0007162 negative regulation of cell ad
NM_000088	1277	RefSeq_RNAs	H. sapiens	1277	H. sapiens	COL1A1	collagen type I alpha 1 chain	GO:0071306 cellular response to vitamin E;GO:1902618 cellular response to fluoride;GO:1902617 response to fluoride		Cancer-related genes:Candidate cancer biomarkers; Predicted secreted proteins; Human disease related genes:Congenital malformations:Congenital malformations of skin; Human disease related genes:Congenital malformations:Congenital malformations of the musculoskeletal system; FDA approved drug targets:Biotech drugs; Human disease related genes:Musculoskeletal diseases:Skeletal diseases; Disease rel…	Endoplasmic reticulum (Approved); Additional: Vesicles	Collagenase clostridium histolyticum; Halofuginone; Clove oil; Vonicog Alfa; Von Willebrand Factor Human	(M274)PID LYMPH ANGIOGENESIS PATHWAY; (M53)PID INTEGRIN3 PATHWAY; (M3005)NABA COLLAGENS	(M5942)HALLMARK UV RESPONSE DN; (M5909)HALLMARK MYOGENESIS; (M5930)HALLMARK EPITHELIAL MESENCHYMAL TRANSITION	1.0	0.0	0.0	0.0	0.0	0.0	0.0	0.0	1.0	0.0	1.0	0.0	0.0	0.0	0.0	1.0	0.0	0.0	0.0	1.0
NM_000127	2131	RefSeq_RNAs	H. sapiens	2131	H. sapiens	EXT1	exostosin glycosyltransferase 1	GO:0036339 lymphocyte adhesion to endothelial cell of high endothelial venule;GO:0060506 smoothened signaling pathway involved in lung development;GO:0060792 sweat gland development		ENZYME proteins:Transferases; Cancer-related genes:Candidate cancer biomarkers; Human disease related genes:Congenital malformations:Congenital malformations of the musculoskeletal system; Human disease related genes:Congenital malformations:Other congenital malformations; Disease related genes; Potential drug targets; Enzymes; Human disease related genes:Congenital disorders of metabolism:Congen…				(M5891)HALLMARK HYPOXIA; (M5937)HALLMARK GLYCOLYSIS	1.0	0.0	0.0	0.0	0.0	0.0	0.0	0.0	1.0	0.0	0.0	1.0	0.0	1.0	0.0	0.0	0.0	0.0	1.0	0.0
NM_000171	2741	RefSeq_RNAs	H. sapiens	2741	H. sapiens	GLRA1	glycine receptor alpha 1	GO:0060012 synaptic transmission, glycinergic;GO:0051970 negative regulation of transmission of nerve impulse;GO:0060013 righting reflex		Transporters:Transporter channels and pores; FDA approved drug targets:Small molecule drugs; Disease related genes; Human disease related genes:Nervous system diseases:Other nervous and sensory system diseases		Glycine; Enflurane; Lindane; Picrotoxin; Atropine; Isoflurane; Ethanol; Methoxyflurane; Memantine; Halothane; Desflurane; Sevoflurane; Ginkgo biloba; Zinc; Taurine; D-Serine; GW 468816; Seletracetam; Cannabidiol; Copper; Thiocolchicoside; Medical Cannabis; Nabiximols; Zinc acetate; Zinc chloride; Zinc sulfate, unspecified form			0.0	0.0	0.0	0.0	1.0	0.0	1.0	1.0	0.0	1.0	1.0	1.0	0.0	0.0	0.0	0.0	0.0	0.0	0.0	0.0
NM_000817	2571	RefSeq_RNAs	H. sapiens	2571	H. sapiens	GAD1	glutamate decarboxylase 1	GO:0018352 protein-pyridoxal-5-phosphate linkage;GO:0006540 glutamate decarboxylation to succinate;GO:0006538 glutamate catabolic process		Human disease related genes:Nervous system diseases:Other nervous and sensory system diseases; ENZYME proteins:Lyases; Disease related genes; Potential drug targets; Enzymes; Predicted intracellular proteins	Cytosol;Plasma membrane;Vesicles (Approved)	Pyridoxal phosphate; Glutamic acid		(M5951)HALLMARK SPERMATOGENESIS; (M5934)HALLMARK XENOBIOTIC METABOLISM	0.0	0.0	0.0	0.0	0.0	0.0	1.0	0.0	0.0	0.0	0.0	1.0	0.0	0.0	0.0	0.0	0.0	0.0	0.0	0.0
NM_000831	2899	RefSeq_RNAs	H. sapiens	2899	H. sapiens	GRIK3	glutamate ionotropic receptor kainate type subunit 3	GO:0099505 regulation of presynaptic membrane potential;GO:0051967 negative regulation of synaptic transmission, glutamatergic;GO:0007196 adenylate cyclase-inhibiting G protein-coupled glutamate receptor signaling pathway		FDA approved drug targets:Small molecule drugs		Glutamic acid; Butabarbital			0.0	0.0	0.0	0.0	0.0	0.0	1.0	0.0	0.0	1.0	0.0	1.0	0.0	0.0	0.0	0.0	0.0	0.0	0.0	0.0
NM_000839	2912	RefSeq_RNAs	H. sapiens	2912	H. sapiens	GRM2	glutamate metabotropic receptor 2	GO:0090461 glutamate homeostasis;GO:0014047 glutamate secretion;GO:0080144 amino acid homeostasis		G-protein coupled receptors:GPCRs excl olfactory receptors; Transporters; G-protein coupled receptors:Family 3 (C) receptors; Predicted intracellular proteins		LY2140023			0.0	0.0	0.0	1.0	1.0	0.0	1.0	0.0	0.0	0.0	0.0	1.0	1.0	0.0	0.0	0.0	0.0	0.0	0.0	0.0
NM_000979	6141	RefSeq_RNAs	H. sapiens	6141	H. sapiens	RPL18	ribosomal protein L18	GO:0002181 cytoplasmic translation;GO:0006412 translation;GO:0043043 peptide biosynthetic process		Human disease related genes:Other congenital disorders:Ribosomopathies; Human disease related genes:Cardiovascular diseases:Hematologic diseases; Ribosomal proteins; Disease related genes; Predicted intracellular proteins	Cytosol;Endoplasmic reticulum (Supported); Additional: Nucleoli	Artenimol		(M5926)HALLMARK MYC TARGETS V1; (M5939)HALLMARK P53 PATHWAY	0.0	0.0	0.0	0.0	0.0	0.0	0.0	0.0	0.0	1.0	0.0	0.0	0.0	0.0	0.0	0.0	0.0	0.0	0.0	0.0
NM_001001872	145407	RefSeq_RNAs	H. sapiens	145407	H. sapiens	ARMH4	armadillo like helical domain containing 4			Predicted intracellular proteins	Plasma membrane (Approved)				0.0	0.0	0.0	0.0	0.0	0.0	0.0	0.0	0.0	0.0	0.0	0.0	0.0	0.0	0.0	0.0	0.0	0.0	0.0	0.0
NM_001003406	8911	RefSeq_RNAs	H. sapiens	8911	H. sapiens	CACNA1I	calcium voltage-gated channel subunit alpha1 I	GO:0030431 sleep;GO:0045956 positive regulation of calcium ion-dependent exocytosis;GO:0086010 membrane depolarization during action potential		Transporters:Transporter channels and pores; Voltage-gated ion channels:Voltage-Gated Calcium Channels; FDA approved drug targets:Small molecule drugs	Plasma membrane (Uncertain); Additional: Cell Junctions	Amlodipine; Cinnarizine; Paramethadione; Zonisamide; Amiodarone; Mibefradil; Flunarizine; Nylidrin; Cannabidiol; Efonidipine; Medical Cannabis; Nabiximols			0.0	0.0	0.0	0.0	1.0	0.0	0.0	0.0	0.0	1.0	0.0	0.0	0.0	0.0	0.0	0.0	0.0	0.0	0.0	0.0
NM_001006115	9807	RefSeq_RNAs	H. sapiens	9807	H. sapiens	IP6K1	inositol hexakisphosphate kinase 1	GO:0032958 inositol phosphate biosynthetic process;GO:0043647 inositol phosphate metabolic process;GO:0120163 negative regulation of cold-induced thermogenesis		Enzymes; Predicted intracellular proteins; ENZYME proteins:Transferases	Nucleoli fibrillar center (Supported); Additional: Cytosol;Nucleoplasm			(M5951)HALLMARK SPERMATOGENESIS	0.0	0.0	0.0	0.0	0.0	0.0	0.0	0.0	0.0	0.0	0.0	0.0	0.0	0.0	0.0	0.0	0.0	0.0	0.0	0.0
NM_001009571	93664	RefSeq_RNAs	H. sapiens	93664	H. sapiens	CADPS2	calcium dependent secretion activator 2	GO:1990504 dense core granule exocytosis;GO:0017156 calcium-ion regulated exocytosis;GO:0016079 synaptic vesicle exocytosis		Predicted intracellular proteins	Nucleoplasm;Vesicles (Approved)	Calcium citrate; Calcium Phosphate; Calcium phosphate dihydrate			0.0	0.0	0.0	0.0	0.0	0.0	0.0	0.0	0.0	0.0	0.0	1.0	0.0	0.0	0.0	0.0	0.0	0.0	0.0	0.0
NM_001009959	57471	RefSeq_RNAs	H. sapiens	57471	H. sapiens	ERMN	ermin	GO:0008360 regulation of cell shape;GO:0001763 morphogenesis of a branching structure;GO:0007015 actin filament organization		Predicted intracellular proteins	Plasma membrane (Approved); Additional: Cytosol				1.0	0.0	0.0	0.0	0.0	0.0	0.0	0.0	0.0	0.0	0.0	0.0	0.0	0.0	0.0	0.0	0.0	0.0	0.0	0.0
NM_001015887	152404	RefSeq_RNAs	H. sapiens	152404	H. sapiens	IGSF11	immunoglobulin superfamily member 11	GO:0061885 positive regulation of mini excitatory postsynaptic potential;GO:0061884 regulation of mini excitatory postsynaptic potential;GO:1900273 positive regulation of long-term synaptic potentiation		Predicted intracellular proteins	Cell Junctions (Approved); Additional: Cytosol;Nucleoplasm				0.0	0.0	0.0	0.0	0.0	0.0	0.0	0.0	0.0	1.0	0.0	0.0	0.0	0.0	0.0	0.0	0.0	0.0	0.0	0.0
NM_001017987	51149	RefSeq_RNAs	H. sapiens	51149	H. sapiens	MRNIP	MRN complex interacting protein	GO:0071168 protein localization to chromatin;GO:2001032 regulation of double-strand break repair via nonhomologous end joining;GO:0007095 mitotic G2 DNA damage checkpoint signaling		Predicted intracellular proteins	Cytosol;Plasma membrane (Approved)				0.0	0.0	0.0	0.0	0.0	0.0	0.0	0.0	0.0	0.0	0.0	0.0	0.0	0.0	0.0	0.0	0.0	0.0	0.0	1.0
NM_001025203	7307	RefSeq_RNAs	H. sapiens	7307	H. sapiens	U2AF1	U2 small nuclear RNA auxiliary factor 1	GO:0000377 RNA splicing, via transesterification reactions with bulged adenosine as nucleophile;GO:0000398 mRNA splicing, via spliceosome;GO:0000375 RNA splicing, via transesterification reactions		Cancer-related genes:Mutated cancer genes; Human disease related genes:Cardiovascular diseases:Hematologic diseases; Human disease related genes:Cancers:Cancers of haematopoietic and lymphoid tissues; Cancer-related genes:Mutational cancer driver genes; Disease related genes; Predicted intracellular proteins	Nucleoplasm (Enhanced)			(M5926)HALLMARK MYC TARGETS V1	0.0	0.0	0.0	0.0	0.0	0.0	0.0	0.0	0.0	0.0	0.0	0.0	0.0	0.0	0.0	0.0	0.0	0.0	0.0	0.0
NM_001031617	90639	RefSeq_RNAs	H. sapiens	90639	H. sapiens	COX19	cytochrome c oxidase assembly factor COX19	GO:0006878 cellular copper ion homeostasis;GO:0055070 copper ion homeostasis;GO:0033617 mitochondrial cytochrome c oxidase assembly		Predicted intracellular proteins	Cytosol (Supported)				0.0	0.0	0.0	0.0	0.0	0.0	0.0	0.0	0.0	0.0	0.0	0.0	0.0	0.0	0.0	0.0	0.0	0.0	0.0	0.0
NM_001031702	54437	RefSeq_RNAs	H. sapiens	54437	H. sapiens	SEMA5B	semaphorin 5B	GO:0050908 detection of light stimulus involved in visual perception;GO:0050962 detection of light stimulus involved in sensory perception;GO:0048843 negative regulation of axon extension involved in axon guidance		Predicted intracellular proteins	Cytosol (Supported)		(M5880)NABA ECM AFFILIATED; (M5885)NABA MATRISOME ASSOCIATED; (M5889)NABA MATRISOME		0.0	0.0	0.0	0.0	0.0	0.0	0.0	0.0	0.0	0.0	0.0	0.0	0.0	0.0	0.0	0.0	0.0	0.0	0.0	0.0
NM_001032296	8428	RefSeq_RNAs	H. sapiens	8428	H. sapiens	STK24	serine/threonine kinase 24	GO:0048680 positive regulation of axon regeneration;GO:0070572 positive regulation of neuron projection regeneration;GO:0008631 intrinsic apoptotic signaling pathway in response to oxidative stress	STE Ser/Thr protein kinase family	Enzymes; Kinases:STE Ser/Thr protein kinases; Predicted intracellular proteins; ENZYME proteins:Transferases	Cytosol;Nucleoli (Supported)	Fostamatinib			0.0	0.0	0.0	0.0	0.0	0.0	0.0	0.0	0.0	0.0	0.0	0.0	0.0	0.0	0.0	0.0	0.0	0.0	0.0	1.0
NM_001037165	221937	RefSeq_RNAs	H. sapiens	221937	H. sapiens	FOXK1	forkhead box K1	GO:0006735 NADH regeneration;GO:0061621 canonical glycolysis;GO:0061718 glucose catabolic process to pyruvate		Transcription factors:Helix-turn-helix domains; Predicted intracellular proteins	Nucleoplasm (Supported); Additional: Nucleoli fibrillar center				0.0	0.0	0.0	0.0	0.0	1.0	0.0	0.0	0.0	0.0	0.0	0.0	0.0	0.0	0.0	0.0	0.0	0.0	0.0	1.0
NM_001038707	56882	RefSeq_RNAs	H. sapiens	56882	H. sapiens	CDC42SE1	CDC42 small effector 1	GO:0035023 regulation of Rho protein signal transduction;GO:0008360 regulation of cell shape;GO:0046578 regulation of Ras protein signal transduction		Predicted intracellular proteins	Cell Junctions (Supported)				0.0	0.0	1.0	0.0	0.0	0.0	0.0	0.0	0.0	0.0	0.0	0.0	0.0	0.0	0.0	0.0	0.0	0.0	0.0	0.0
NM_001039492	2274	RefSeq_RNAs	H. sapiens	2274	H. sapiens	FHL2	four and a half LIM domains 2	GO:0055011 atrial cardiac muscle cell differentiation;GO:0055014 atrial cardiac muscle cell development;GO:0055015 ventricular cardiac muscle cell development		Predicted intracellular proteins	Actin filaments;Focal adhesion sites (Enhanced)		(M32)PID HDAC CLASSIII PATHWAY; (M58)PID AR PATHWAY	(M5942)HALLMARK UV RESPONSE DN; (M5906)HALLMARK ESTROGEN RESPONSE EARLY	0.0	0.0	0.0	0.0	0.0	1.0	0.0	0.0	0.0	0.0	1.0	0.0	0.0	0.0	0.0	0.0	0.0	1.0	0.0	0.0
NM_001040665	261729	RefSeq_RNAs	H. sapiens	261729	H. sapiens	STEAP2	STEAP2 metalloreductase	GO:0015679 plasma membrane copper ion transport;GO:0098705 copper ion import across plasma membrane;GO:0098711 iron ion import across plasma membrane		Transporters:Transport Electron Carriers; Predicted intracellular proteins	Vesicles (Supported)				0.0	0.0	0.0	0.0	1.0	0.0	0.0	0.0	0.0	0.0	0.0	0.0	0.0	0.0	0.0	0.0	0.0	0.0	0.0	0.0
NM_001048	6750	RefSeq_RNAs	H. sapiens	6750	H. sapiens	SST	somatostatin	GO:0008628 hormone-mediated apoptotic signaling pathway;GO:0006972 hyperosmotic response;GO:0010447 response to acidic pH		Predicted secreted proteins; Cancer-related genes:Candidate cancer biomarkers		Cysteamine		(M5957)HALLMARK PANCREAS BETA CELLS	0.0	1.0	0.0	1.0	0.0	0.0	0.0	0.0	0.0	0.0	1.0	1.0	0.0	0.0	0.0	0.0	0.0	0.0	0.0	1.0
NM_001080434	114783	RefSeq_RNAs	H. sapiens	114783	H. sapiens	LMTK3	lemur tyrosine kinase 3	GO:0006468 protein phosphorylation;GO:0016310 phosphorylation;GO:0006796 phosphate-containing compound metabolic process		Enzymes; Kinases:Tyr protein kinases; Predicted intracellular proteins; ENZYME proteins:Transferases	Nucleoplasm (Uncertain); Additional: Cell Junctions				0.0	0.0	0.0	0.0	0.0	0.0	0.0	0.0	0.0	0.0	0.0	0.0	0.0	0.0	0.0	0.0	0.0	0.0	0.0	0.0
NM_001080471	375033	RefSeq_RNAs	H. sapiens	375033	H. sapiens	PEAR1	platelet endothelial aggregation receptor 1	GO:0043654 recognition of apoptotic cell;GO:0014065 phosphatidylinositol 3-kinase signaling;GO:0043491 protein kinase B signaling		Predicted intracellular proteins	Cell Junctions;Nucleoplasm (Approved); Additional: Centrosome				0.0	0.0	0.0	0.0	0.0	0.0	0.0	0.0	1.0	0.0	0.0	0.0	0.0	0.0	0.0	0.0	0.0	0.0	0.0	0.0
NM_001080522	57545	RefSeq_RNAs	H. sapiens	57545	H. sapiens	CC2D2A	coiled-coil and C2 domain containing 2A	GO:1904491 protein localization to ciliary transition zone;GO:1990403 embryonic brain development;GO:1905515 non-motile cilium assembly		Human disease related genes:Congenital malformations:Congenital malformations of the nervous system; Predicted intracellular proteins; Disease related genes; Human disease related genes:Congenital malformations:Congenital malformations of the urinary system					0.0	0.0	0.0	0.0	0.0	0.0	0.0	0.0	0.0	0.0	0.0	0.0	0.0	0.0	0.0	0.0	0.0	0.0	0.0	0.0
NM_001093729	79839	RefSeq_RNAs	H. sapiens	79839	H. sapiens	CCDC102B	coiled-coil domain containing 102B			Predicted intracellular proteins	Mitochondria (Approved); Additional: Cytosol				0.0	0.0	0.0	0.0	0.0	0.0	0.0	0.0	0.0	0.0	0.0	0.0	0.0	0.0	0.0	0.0	0.0	0.0	0.0	0.0
NM_001099284	8187	RefSeq_RNAs	H. sapiens	8187	H. sapiens	ZNF239	zinc finger protein 239	GO:0000122 negative regulation of transcription by RNA polymerase II;GO:0045892 negative regulation of transcription, DNA-templated;GO:1903507 negative regulation of nucleic acid-templated transcription		Predicted intracellular proteins; Transcription factors:Zinc-coordinating DNA-binding domains	Nuclear bodies;Nucleoplasm (Approved)				0.0	0.0	0.0	0.0	0.0	0.0	0.0	0.0	0.0	0.0	0.0	0.0	0.0	0.0	0.0	0.0	0.0	0.0	0.0	0.0
NM_001101362	390594	RefSeq_RNAs	H. sapiens	390594	H. sapiens	KBTBD13	kelch repeat and BTB domain containing 13	GO:0014728 regulation of the force of skeletal muscle contraction;GO:0014862 regulation of skeletal muscle contraction by chemo-mechanical energy conversion;GO:0090076 relaxation of skeletal muscle		Predicted intracellular proteins; Human disease related genes:Musculoskeletal diseases:Muscular diseases; Disease related genes					1.0	0.0	0.0	0.0	0.0	0.0	0.0	1.0	0.0	0.0	0.0	0.0	0.0	0.0	0.0	0.0	0.0	0.0	0.0	0.0
NM_001104595	55007	RefSeq_RNAs	H. sapiens	55007	H. sapiens	FAM118A	family with sequence similarity 118 member A			Predicted intracellular proteins	Intermediate filaments (Approved); Additional: Cytosol				0.0	0.0	0.0	0.0	0.0	0.0	0.0	0.0	0.0	0.0	0.0	0.0	0.0	0.0	0.0	0.0	0.0	0.0	0.0	0.0
NM_001112732	23263	RefSeq_RNAs	H. sapiens	23263	H. sapiens	MCF2L	MCF.2 cell line derived transforming sequence like	GO:0035025 positive regulation of Rho protein signal transduction;GO:0046579 positive regulation of Ras protein signal transduction;GO:0051057 positive regulation of small GTPase mediated signal transduction		Predicted intracellular proteins			(M83)PID CDC42 REG PATHWAY; (M68)PID RHOA REG PATHWAY; (M187)PID TRKR PATHWAY		0.0	0.0	1.0	1.0	0.0	0.0	0.0	0.0	0.0	0.0	0.0	0.0	0.0	0.0	0.0	0.0	0.0	0.0	0.0	0.0
NM_001113561	285671	RefSeq_RNAs	H. sapiens	285671	H. sapiens	RNF180	ring finger protein 180	GO:0042428 serotonin metabolic process;GO:1901160 primary amino compound metabolic process;GO:0042415 norepinephrine metabolic process		Enzymes; Predicted intracellular proteins; ENZYME proteins:Transferases	Cytosol (Approved)				0.0	0.0	0.0	0.0	0.0	0.0	0.0	0.0	0.0	0.0	0.0	1.0	0.0	0.0	0.0	0.0	0.0	0.0	0.0	0.0
NM_001116	115	RefSeq_RNAs	H. sapiens	115	H. sapiens	ADCY9	adenylate cyclase 9	GO:0006171 cAMP biosynthetic process;GO:0071880 adenylate cyclase-activating adrenergic receptor signaling pathway;GO:0009190 cyclic nucleotide biosynthetic process		Enzymes; ENZYME proteins:Lyases; Predicted intracellular proteins	Cytosol (Approved)		(M56)PID LPA4 PATHWAY; (M8)PID ENDOTHELIN PATHWAY; (M15)PID LYSOPHOSPHOLIPID PATHWAY	(M5906)HALLMARK ESTROGEN RESPONSE EARLY; (M5909)HALLMARK MYOGENESIS	0.0	0.0	0.0	1.0	0.0	0.0	1.0	1.0	0.0	1.0	0.0	0.0	0.0	0.0	0.0	0.0	0.0	0.0	0.0	0.0
NM_001128839	776	RefSeq_RNAs	H. sapiens	776	H. sapiens	CACNA1D	calcium voltage-gated channel subunit alpha1 D	GO:0086046 membrane depolarization during SA node cell action potential;GO:0086015 SA node cell action potential;GO:0086018 SA node cell to atrial cardiac muscle cell signaling		Voltage-gated ion channels:Voltage-Gated Calcium Channels; FDA approved drug targets:Small molecule drugs; Human disease related genes:Endocrine and metabolic diseases:Adrenal gland diseases; Disease related genes; Transporters:Transporter channels and pores; Predicted intracellular proteins; Cancer-related genes	Nuclear membrane (Approved)	Isradipine; Nimodipine; Nisoldipine; Cinnarizine; Nicardipine; Ethanol; Felodipine; Nitrendipine; Nifedipine; Mibefradil; Dronedarone; Clevidipine; Nilvadipine; Aranidipine; Levamlodipine			1.0	0.0	0.0	0.0	1.0	0.0	1.0	1.0	0.0	1.0	0.0	0.0	1.0	0.0	0.0	0.0	0.0	0.0	0.0	0.0
NM_001130063						None	None	None	None	None	None	None	None	None	nan	nan	nan	nan	nan	nan	nan	nan	nan	nan	nan	nan	nan	nan	nan	nan	nan	nan	nan	nan
NM_001134363	282996	RefSeq_RNAs	H. sapiens	282996	H. sapiens	RBM20	RNA binding motif protein 20	GO:0033120 positive regulation of RNA splicing;GO:0043484 regulation of RNA splicing;GO:0008380 RNA splicing		Predicted intracellular proteins; Human disease related genes:Cardiovascular diseases:Cardiac diseases; Disease related genes	Golgi apparatus;Nucleoplasm (Approved); Additional: Cytokinetic bridge;Nucleoli				0.0	0.0	0.0	0.0	0.0	0.0	0.0	0.0	0.0	0.0	0.0	0.0	0.0	0.0	0.0	0.0	0.0	0.0	0.0	0.0
NM_001135047	122953	RefSeq_RNAs	H. sapiens	122953	H. sapiens	JDP2	Jun dimerization protein 2	GO:0031065 positive regulation of histone deacetylation;GO:0090312 positive regulation of protein deacetylation;GO:0031063 regulation of histone deacetylation		Transcription factors:Basic domains; Predicted intracellular proteins	Nuclear speckles;Nucleoplasm (Approved)		(M166)PID ATF2 PATHWAY		0.0	0.0	0.0	0.0	0.0	0.0	0.0	0.0	0.0	0.0	0.0	0.0	0.0	0.0	0.0	0.0	0.0	0.0	0.0	0.0
NM_001135053	59307	RefSeq_RNAs	H. sapiens	59307	H. sapiens	SIGIRR	single Ig and TIR domain containing	GO:0031665 negative regulation of lipopolysaccharide-mediated signaling pathway;GO:0032682 negative regulation of chemokine production;GO:0031664 regulation of lipopolysaccharide-mediated signaling pathway		Predicted intracellular proteins	Cytosol;Nucleoli fibrillar center (Approved)				0.0	0.0	0.0	0.0	0.0	0.0	0.0	0.0	0.0	0.0	0.0	0.0	0.0	1.0	0.0	0.0	0.0	0.0	0.0	0.0
NM_001144072	337867	RefSeq_RNAs	H. sapiens	337867	H. sapiens	UBAC2	UBA domain containing 2	GO:1904153 negative regulation of retrograde protein transport, ER to cytosol;GO:0070862 negative regulation of protein exit from endoplasmic reticulum;GO:1904152 regulation of retrograde protein transport, ER to cytosol		Predicted intracellular proteins	Cytosol (Approved)				0.0	0.0	0.0	0.0	0.0	0.0	0.0	0.0	0.0	0.0	0.0	0.0	0.0	0.0	0.0	0.0	0.0	0.0	0.0	0.0
NM_001144773	1465	RefSeq_RNAs	H. sapiens	1465	H. sapiens	CSRP1	cysteine and glycine rich protein 1	GO:0045214 sarcomere organization;GO:0070527 platelet aggregation;GO:0034109 homotypic cell-cell adhesion		Predicted intracellular proteins		Artenimol		(M5946)HALLMARK COAGULATION; (M5921)HALLMARK COMPLEMENT	1.0	0.0	0.0	0.0	0.0	1.0	0.0	0.0	1.0	0.0	0.0	0.0	0.0	0.0	0.0	0.0	0.0	1.0	0.0	0.0
NM_001145354	4289	RefSeq_RNAs	H. sapiens	4289	H. sapiens	MKLN1	muskelin 1	GO:0002090 regulation of receptor internalization;GO:0031532 actin cytoskeleton reorganization;GO:0048259 regulation of receptor-mediated endocytosis		Predicted intracellular proteins	Cytosol;Plasma membrane (Approved); Additional: Vesicles				1.0	0.0	0.0	0.0	0.0	0.0	0.0	0.0	0.0	0.0	0.0	0.0	0.0	0.0	0.0	0.0	0.0	0.0	0.0	0.0
NM_001164319	2317	RefSeq_RNAs	H. sapiens	2317	H. sapiens	FLNB	filamin B	GO:0003334 keratinocyte development;GO:0003382 epithelial cell morphogenesis;GO:0071346 cellular response to interferon-gamma		Transporters:Accessory Factors Involved in Transport; Human disease related genes:Congenital malformations:Congenital malformations of the musculoskeletal system; Human disease related genes:Congenital malformations:Other congenital malformations; Disease related genes; Potential drug targets; Predicted intracellular proteins	Plasma membrane (Supported); Additional: Actin filaments;Cytosol;Golgi apparatus			(M5893)HALLMARK MITOTIC SPINDLE; (M5906)HALLMARK ESTROGEN RESPONSE EARLY; (M5907)HALLMARK ESTROGEN RESPONSE LATE	1.0	0.0	0.0	0.0	0.0	1.0	0.0	0.0	0.0	0.0	0.0	0.0	0.0	0.0	0.0	1.0	0.0	1.0	0.0	0.0
NM_001164749	64067	RefSeq_RNAs	H. sapiens	64067	H. sapiens	NPAS3	neuronal PAS domain protein 3	GO:0045893 positive regulation of transcription, DNA-templated;GO:1903508 positive regulation of nucleic acid-templated transcription;GO:1902680 positive regulation of RNA biosynthetic process		Transcription factors:Basic domains; Predicted intracellular proteins; Disease related genes	Nucleoplasm (Supported)				0.0	0.0	0.0	0.0	0.0	0.0	0.0	0.0	0.0	0.0	0.0	0.0	0.0	0.0	0.0	0.0	0.0	0.0	0.0	0.0
NM_001380	1793	RefSeq_RNAs	H. sapiens	1793	H. sapiens	DOCK1	dedicator of cytokinesis 1	GO:1900026 positive regulation of substrate adhesion-dependent cell spreading;GO:1900024 regulation of substrate adhesion-dependent cell spreading;GO:0010770 positive regulation of cell morphogenesis involved in differentiation		Predicted intracellular proteins	Nucleoplasm (Enhanced)		(M108)PID NETRIN PATHWAY; (M277)PID INTEGRIN A4B1 PATHWAY; (M241)PID RAC1 REG PATHWAY		0.0	0.0	1.0	0.0	0.0	0.0	0.0	0.0	0.0	1.0	0.0	0.0	0.0	0.0	0.0	1.0	0.0	0.0	0.0	0.0
NM_001508	2863	RefSeq_RNAs	H. sapiens	2863	H. sapiens	GPR39	G protein-coupled receptor 39	GO:0007186 G protein-coupled receptor signaling pathway;GO:0007165 signal transduction;GO:0023052 signaling		G-protein coupled receptors:GPCRs excl olfactory receptors; Transporters					0.0	0.0	0.0	1.0	0.0	0.0	0.0	0.0	0.0	0.0	0.0	0.0	0.0	0.0	0.0	0.0	0.0	0.0	0.0	0.0
NM_001517	2968	RefSeq_RNAs	H. sapiens	2968	H. sapiens	GTF2H4	general transcription factor IIH subunit 4	GO:0070816 phosphorylation of RNA polymerase II C-terminal domain;GO:0006289 nucleotide-excision repair;GO:0006366 transcription by RNA polymerase II		Predicted intracellular proteins	Nuclear speckles (Supported)				0.0	0.0	0.0	0.0	0.0	0.0	0.0	0.0	0.0	0.0	0.0	0.0	0.0	0.0	0.0	0.0	0.0	0.0	0.0	0.0
NM_001848	1291	RefSeq_RNAs	H. sapiens	1291	H. sapiens	COL6A1	collagen type VI alpha 1 chain	GO:0035987 endodermal cell differentiation;GO:0001706 endoderm formation;GO:0007492 endoderm development		Cancer-related genes:Candidate cancer biomarkers; Predicted secreted proteins; Human disease related genes:Musculoskeletal diseases:Muscular diseases; Human disease related genes:Musculoskeletal diseases:Skeletal diseases; Disease related genes	Cytosol (Approved)		(M5887)NABA BASEMENT MEMBRANES; (M3005)NABA COLLAGENS; (M198)PID SYNDECAN 1 PATHWAY	(M5947)HALLMARK IL2 STAT5 SIGNALING	0.0	0.0	0.0	0.0	0.0	0.0	0.0	0.0	0.0	1.0	1.0	0.0	0.0	0.0	0.0	1.0	0.0	0.0	0.0	0.0
NM_001984	2098	RefSeq_RNAs	H. sapiens	2098	H. sapiens	ESD	esterase D	GO:0046294 formaldehyde catabolic process;GO:0046292 formaldehyde metabolic process;GO:0110095 cellular detoxification of aldehyde		Enzymes; ENZYME proteins:Hydrolases; Predicted intracellular proteins	Golgi apparatus (Approved); Additional: Cytosol;Nucleoplasm	Glutathione			0.0	0.0	0.0	0.0	0.0	0.0	0.0	0.0	0.0	0.0	0.0	0.0	0.0	0.0	0.0	0.0	0.0	0.0	0.0	0.0
NM_002127	3135	RefSeq_RNAs	H. sapiens	3135	H. sapiens	HLA-G	major histocompatibility complex, class I, G	GO:0002451 peripheral B cell tolerance induction;GO:0002514 B cell tolerance induction;GO:0002465 peripheral tolerance induction		Predicted secreted proteins; Cancer-related genes:Candidate cancer biomarkers				(M5913)HALLMARK INTERFERON GAMMA RESPONSE; (M5950)HALLMARK ALLOGRAFT REJECTION	0.0	0.0	0.0	0.0	0.0	0.0	0.0	0.0	0.0	0.0	0.0	0.0	0.0	0.0	0.0	0.0	0.0	0.0	0.0	1.0
NM_002143	3208	RefSeq_RNAs	H. sapiens	3208	H. sapiens	HPCA	hippocalcin	GO:1901986 response to ketamine;GO:1904009 cellular response to monosodium glutamate;GO:1904010 response to Aroclor 1254		Human disease related genes:Nervous system diseases:Other nervous and sensory system diseases; Transporters:Accessory Factors Involved in Transport; Disease related genes; Potential drug targets; Predicted intracellular proteins					0.0	0.0	0.0	0.0	1.0	0.0	0.0	0.0	0.0	0.0	1.0	0.0	1.0	0.0	0.0	0.0	0.0	0.0	0.0	0.0
NM_002237	3755	RefSeq_RNAs	H. sapiens	3755	H. sapiens	KCNG1	potassium voltage-gated channel modifier subfamily G member 1	GO:1902259 regulation of delayed rectifier potassium channel activity;GO:1901016 regulation of potassium ion transmembrane transporter activity;GO:1901379 regulation of potassium ion transmembrane transport		Predicted intracellular proteins; Transporters:Transporter channels and pores; Voltage-gated ion channels:Voltage-Gated Potassium Channels	Vesicles (Approved)				0.0	0.0	0.0	0.0	1.0	0.0	1.0	0.0	0.0	0.0	0.0	0.0	0.0	0.0	0.0	0.0	0.0	0.0	0.0	0.0
NM_002305	3956	RefSeq_RNAs	H. sapiens	3956	H. sapiens	LGALS1	galectin 1	GO:0002317 plasma cell differentiation;GO:0046598 positive regulation of viral entry into host cell;GO:0075294 positive regulation by symbiont of entry into host		Predicted secreted proteins; Predicted intracellular proteins	Cytosol (Approved); Additional: Nucleoplasm	Mercaptoethanol; Thiodigalactoside; 1,4-Dithiothreitol; Artenimol	(M269)PID RAS PATHWAY; (M254)PID MYC REPRESS PATHWAY; (M5880)NABA ECM AFFILIATED	(M5935)HALLMARK FATTY ACID METABOLISM; (M5930)HALLMARK EPITHELIAL MESENCHYMAL TRANSITION	0.0	0.0	0.0	0.0	0.0	1.0	0.0	0.0	0.0	0.0	0.0	0.0	0.0	0.0	0.0	0.0	0.0	0.0	0.0	0.0
NM_002317	4015	RefSeq_RNAs	H. sapiens	4015	H. sapiens	LOX	lysyl oxidase	GO:0035906 descending aorta development;GO:0035905 ascending aorta development;GO:0018057 peptidyl-lysine oxidation		Human disease related genes:Cardiovascular diseases:Vascular diseases; ENZYME proteins:Oxidoreductases; Predicted secreted proteins; Disease related genes; Potential drug targets; Enzymes; Predicted intracellular proteins	Endoplasmic reticulum (Approved)		(M3468)NABA ECM REGULATORS; (M5885)NABA MATRISOME ASSOCIATED; (M5889)NABA MATRISOME	(M5891)HALLMARK HYPOXIA; (M5930)HALLMARK EPITHELIAL MESENCHYMAL TRANSITION	1.0	0.0	0.0	0.0	0.0	1.0	0.0	0.0	1.0	0.0	1.0	0.0	0.0	0.0	0.0	0.0	0.0	0.0	0.0	0.0
NM_002412	4255	RefSeq_RNAs	H. sapiens	4255	H. sapiens	MGMT	O-6-methylguanine-DNA methyltransferase	GO:0006307 DNA dealkylation involved in DNA repair;GO:0051593 response to folic acid;GO:0006266 DNA ligation		Enzymes; Predicted intracellular proteins; ENZYME proteins:Transferases; Cancer-related genes:Candidate cancer biomarkers	Nucleoplasm (Enhanced)	Cysteine; Zinc; S-Methylcysteine; S-Benzylcysteine; Dinitrochlorobenzene; Zinc acetate; Zinc chloride; Zinc sulfate, unspecified form		(M5942)HALLMARK UV RESPONSE DN; (M5902)HALLMARK APOPTOSIS	0.0	0.0	0.0	0.0	0.0	0.0	0.0	0.0	0.0	0.0	0.0	0.0	0.0	0.0	0.0	0.0	0.0	0.0	0.0	1.0
NM_002946	6118	RefSeq_RNAs	H. sapiens	6118	H. sapiens	RPA2	replication protein A2	GO:2000001 regulation of DNA damage checkpoint;GO:0006298 mismatch repair;GO:0031571 mitotic G1 DNA damage checkpoint signaling		Predicted intracellular proteins; Cancer-related genes:Candidate cancer biomarkers	Nuclear bodies;Nucleoplasm (Enhanced)		(M46)PID ATR PATHWAY; (M1)PID FANCONI PATHWAY	(M5898)HALLMARK DNA REPAIR; (M5901)HALLMARK G2M CHECKPOINT; (M5925)HALLMARK E2F TARGETS	0.0	0.0	0.0	0.0	0.0	0.0	0.0	0.0	0.0	0.0	0.0	0.0	0.0	0.0	1.0	0.0	0.0	0.0	0.0	1.0
NM_003110	6668	RefSeq_RNAs	H. sapiens	6668	H. sapiens	SP2	Sp2 transcription factor	GO:0035264 multicellular organism growth;GO:0048589 developmental growth;GO:0040007 growth		Predicted intracellular proteins; Transcription factors:Zinc-coordinating DNA-binding domains	Nucleoplasm (Supported); Additional: Vesicles				0.0	0.0	0.0	0.0	0.0	0.0	0.0	0.0	0.0	0.0	0.0	0.0	0.0	0.0	0.0	0.0	0.0	0.0	1.0	0.0
NM_003189	6886	RefSeq_RNAs	H. sapiens	6886	H. sapiens	TAL1	TAL bHLH transcription factor 1, erythroid differentiation factor	GO:0060217 hemangioblast cell differentiation;GO:0030221 basophil differentiation;GO:0060375 regulation of mast cell differentiation		Human disease related genes:Cancers:Cancers of haematopoietic and lymphoid tissues; Transcription factors:Basic domains; Disease related genes; Predicted intracellular proteins; Cancer-related genes	Nucleoplasm (Enhanced)			(M5945)HALLMARK HEME METABOLISM	0.0	0.0	0.0	0.0	0.0	0.0	0.0	0.0	0.0	0.0	0.0	1.0	0.0	0.0	0.0	0.0	0.0	1.0	0.0	0.0
NM_003227	7036	RefSeq_RNAs	H. sapiens	7036	H. sapiens	TFR2	transferrin receptor 2	GO:0140298 endocytic iron import into cell;GO:0033212 iron import into cell;GO:0071281 cellular response to iron ion		Transporters; Human disease related genes:Congenital disorders of metabolism:Congenital disorders of ion transport and metabolism; FDA approved drug targets:Small molecule drugs; Peptidases:Metallopeptidases; Disease related genes; Enzymes	Golgi apparatus (Approved)				0.0	0.0	0.0	0.0	1.0	0.0	0.0	0.0	0.0	0.0	0.0	0.0	0.0	1.0	0.0	0.0	0.0	0.0	0.0	0.0
NM_003259	7087	RefSeq_RNAs	H. sapiens	7087	H. sapiens	ICAM5	intercellular adhesion molecule 5	GO:0006909 phagocytosis;GO:0098609 cell-cell adhesion;GO:0007155 cell adhesion		Predicted intracellular proteins				(M5915)HALLMARK APICAL JUNCTION	0.0	0.0	0.0	0.0	0.0	0.0	0.0	0.0	0.0	0.0	0.0	0.0	0.0	0.0	0.0	0.0	0.0	0.0	0.0	0.0
NM_003260	7089	RefSeq_RNAs	H. sapiens	7089	H. sapiens	TLE2	TLE family member 2, transcriptional corepressor	GO:0090090 negative regulation of canonical Wnt signaling pathway;GO:0030178 negative regulation of Wnt signaling pathway;GO:0016055 Wnt signaling pathway		Predicted intracellular proteins	Nuclear bodies (Supported); Additional: Focal adhesion sites		(M223)PID BETA CATENIN NUC PATHWAY; (M5493)WNT SIGNALING		0.0	0.0	0.0	0.0	0.0	0.0	0.0	0.0	0.0	0.0	0.0	0.0	0.0	0.0	0.0	0.0	0.0	0.0	0.0	0.0
NM_003550	8379	RefSeq_RNAs	H. sapiens	8379	H. sapiens	MAD1L1	mitotic arrest deficient 1 like 1	GO:0090235 regulation of metaphase plate congression;GO:0090232 positive regulation of spindle checkpoint;GO:0090267 positive regulation of mitotic cell cycle spindle assembly checkpoint		Predicted intracellular proteins; Disease related genes	Nuclear membrane;Nucleoplasm (Supported)		(M195)PID CMYB PATHWAY		0.0	0.0	1.0	0.0	0.0	0.0	0.0	0.0	0.0	0.0	0.0	0.0	0.0	0.0	1.0	0.0	0.0	0.0	0.0	1.0
NM_003564	8407	RefSeq_RNAs	H. sapiens	8407	H. sapiens	TAGLN2	transgelin 2	GO:0030855 epithelial cell differentiation;GO:0060429 epithelium development;GO:0009888 tissue development		Predicted intracellular proteins	Cytosol (Approved); Additional: Actin filaments	Artenimol			0.0	0.0	0.0	0.0	0.0	0.0	0.0	0.0	0.0	0.0	0.0	0.0	0.0	0.0	0.0	0.0	0.0	0.0	0.0	0.0
NM_003569	8417	RefSeq_RNAs	H. sapiens	8417	H. sapiens	STX7	syntaxin 7	GO:1902685 positive regulation of receptor localization to synapse;GO:1902683 regulation of receptor localization to synapse;GO:0001916 positive regulation of T cell mediated cytotoxicity		Predicted intracellular proteins	Lysosomes (Supported)			(M5910)HALLMARK PROTEIN SECRETION	0.0	0.0	0.0	0.0	0.0	0.0	0.0	0.0	0.0	0.0	0.0	0.0	0.0	0.0	0.0	0.0	0.0	0.0	0.0	0.0
NM_003793	8722	RefSeq_RNAs	H. sapiens	8722	H. sapiens	CTSF	cathepsin F	GO:0019886 antigen processing and presentation of exogenous peptide antigen via MHC class II;GO:0002495 antigen processing and presentation of peptide antigen via MHC class II;GO:0002504 antigen processing and presentation of peptide or polysaccharide antigen via MHC class II		Human disease related genes:Congenital disorders of metabolism:Lysosomal storage diseases; ENZYME proteins:Hydrolases; Human disease related genes:Congenital disorders of metabolism:Congenital disorders of lipid/glycolipid metabolism; Peptidases:Cysteine-type peptidases; Disease related genes; Potential drug targets; Enzymes; Predicted intracellular proteins	Vesicles (Supported); Additional: Endoplasmic reticulum;Plasma membrane	[1-(1-Methyl-4,5-Dioxo-Pent-2-Enylcarbamoyl)-2-Phenyl-Ethyl]-Carbamic Acid Benzyl Ester; [1-(1-Benzyl-3-Hydroxy-2-Oxo-Propylcarbamoyl)-2-Phenyl-Ethyl]-Carbamic Acid Benzyl Ester; 4-Morpholin-4-Yl-Piperidine-1-Carboxylic Acid [1-(3-Benzenesulfonyl-1-Propyl-Allylcarbamoyl)-2-Phenylethyl]-Amide; Benzyl N-[(2S)-5-(diaminomethylamino)-1-[[(2S)-4-fluoro-3-oxobutan-2-yl]amino]-1-oxopentan-2-yl]carbamate…	(M3468)NABA ECM REGULATORS; (M5885)NABA MATRISOME ASSOCIATED; (M5889)NABA MATRISOME	(M5939)HALLMARK P53 PATHWAY	0.0	0.0	0.0	0.0	0.0	0.0	0.0	0.0	0.0	0.0	0.0	0.0	0.0	0.0	0.0	0.0	0.0	0.0	0.0	0.0
NM_003867	8822	RefSeq_RNAs	H. sapiens	8822	H. sapiens	FGF17	fibroblast growth factor 17	GO:0008543 fibroblast growth factor receptor signaling pathway;GO:0044344 cellular response to fibroblast growth factor stimulus;GO:0071774 response to fibroblast growth factor		Cancer-related genes:Candidate cancer biomarkers; Predicted secreted proteins; Human disease related genes:Endocrine and metabolic diseases:Hypothalamus and pituitary gland diseases; Disease related genes; RAS pathway related proteins			(M276)PID FGF PATHWAY; (M5883)NABA SECRETED FACTORS; (M5885)NABA MATRISOME ASSOCIATED	(M5923)HALLMARK PI3K AKT MTOR SIGNALING	0.0	0.0	0.0	0.0	0.0	0.0	0.0	0.0	0.0	0.0	0.0	0.0	0.0	0.0	0.0	1.0	0.0	0.0	0.0	0.0
NM_003965	9034	RefSeq_RNAs	H. sapiens	9034	H. sapiens	CCRL2	C-C motif chemokine receptor like 2	GO:0070098 chemokine-mediated signaling pathway;GO:1990868 response to chemokine;GO:1990869 cellular response to chemokine		G-protein coupled receptors:GPCRs excl olfactory receptors; G-protein coupled receptors:Chemokines and chemotactic factors receptors				(M5911)HALLMARK INTERFERON ALPHA RESPONSE; (M5890)HALLMARK TNFA SIGNALING VIA NFKB; (M5932)HALLMARK INFLAMMATORY RESPONSE	0.0	0.0	0.0	1.0	0.0	0.0	0.0	0.0	0.0	0.0	0.0	0.0	0.0	0.0	0.0	0.0	0.0	1.0	0.0	0.0
NM_004481	2590	RefSeq_RNAs	H. sapiens	2590	H. sapiens	GALNT2	polypeptide N-acetylgalactosaminyltransferase 2	GO:0018243 protein O-linked glycosylation via threonine;GO:0018242 protein O-linked glycosylation via serine;GO:0016266 O-glycan processing		ENZYME proteins:Transferases; Disease related genes; Potential drug targets; Enzymes; Predicted intracellular proteins; Human disease related genes:Congenital disorders of metabolism:Congenital disorders of glycan/glycoprotein metabolism	Golgi apparatus (Supported)				0.0	0.0	0.0	0.0	0.0	0.0	0.0	0.0	0.0	0.0	0.0	0.0	0.0	0.0	0.0	0.0	0.0	0.0	0.0	0.0
NM_004557	4855	RefSeq_RNAs	H. sapiens	4855	H. sapiens	NOTCH4	notch receptor 4	GO:0007221 positive regulation of transcription of Notch receptor target;GO:2000048 negative regulation of cell-cell adhesion mediated by cadherin;GO:0001886 endothelial cell morphogenesis		Human disease related genes:Cancers:Cancers of the breast and female genital organs			(M17)PID NOTCH PATHWAY	(M5895)HALLMARK WNT BETA CATENIN SIGNALING; (M5921)HALLMARK COMPLEMENT	0.0	0.0	0.0	0.0	0.0	0.0	0.0	0.0	1.0	0.0	0.0	0.0	0.0	0.0	0.0	0.0	0.0	1.0	0.0	1.0
NM_004675	9077	RefSeq_RNAs	H. sapiens	9077	H. sapiens	DIRAS3	DIRAS family GTPase 3	GO:0006349 regulation of gene expression by genetic imprinting;GO:0071514 genetic imprinting;GO:0000079 regulation of cyclin-dependent protein serine/threonine kinase activity		Predicted intracellular proteins	Cytosol;Nuclear membrane (Approved)				0.0	0.0	0.0	0.0	0.0	0.0	0.0	0.0	0.0	0.0	0.0	0.0	0.0	0.0	0.0	0.0	0.0	0.0	0.0	0.0
NM_004732	9196	RefSeq_RNAs	H. sapiens	9196	H. sapiens	KCNAB3	potassium voltage-gated channel subfamily A regulatory beta subunit 3	GO:1901379 regulation of potassium ion transmembrane transport;GO:0043266 regulation of potassium ion transport;GO:0071805 potassium ion transmembrane transport		Predicted intracellular proteins	Mitochondria (Approved)				0.0	0.0	0.0	0.0	1.0	0.0	1.0	0.0	0.0	0.0	0.0	0.0	0.0	0.0	0.0	0.0	0.0	0.0	0.0	0.0
NM_004796	9369	RefSeq_RNAs	H. sapiens	9369	H. sapiens	NRXN3	neurexin 3	GO:0007158 neuron cell-cell adhesion;GO:0071625 vocalization behavior;GO:0035176 social behavior		Predicted intracellular proteins					0.0	0.0	0.0	0.0	0.0	0.0	1.0	0.0	0.0	0.0	0.0	1.0	0.0	0.0	0.0	0.0	0.0	0.0	0.0	0.0
NM_004982	3764	RefSeq_RNAs	H. sapiens	3764	H. sapiens	KCNJ8	potassium inwardly rectifying channel subfamily J member 8	GO:0098915 membrane repolarization during ventricular cardiac muscle cell action potential;GO:0099625 ventricular cardiac muscle cell membrane repolarization;GO:0086013 membrane repolarization during cardiac muscle cell action potential		Voltage-gated ion channels:Inwardly Rectifying Potassium Channels; FDA approved drug targets:Small molecule drugs; Disease related genes; Transporters:Transporter channels and pores		Phenformin; Levosimendan; Thiamylal; Gliquidone; Glisoxepide		(M5944)HALLMARK ANGIOGENESIS	1.0	0.0	0.0	0.0	1.0	0.0	1.0	1.0	0.0	1.0	0.0	0.0	0.0	0.0	0.0	0.0	0.0	0.0	0.0	0.0
NM_005068	6492	RefSeq_RNAs	H. sapiens	6492	H. sapiens	SIM1	SIM bHLH transcription factor 1	GO:0001657 ureteric bud development;GO:0072163 mesonephric epithelium development;GO:0072164 mesonephric tubule development		Transcription factors:Basic domains; Human disease related genes:Endocrine and metabolic diseases:Other endocrine and metabolic diseases; Predicted intracellular proteins	Nuclear speckles (Approved)				0.0	0.0	0.0	0.0	0.0	0.0	0.0	0.0	0.0	0.0	0.0	0.0	0.0	0.0	0.0	0.0	0.0	0.0	0.0	0.0
NM_005165	230	RefSeq_RNAs	H. sapiens	230	H. sapiens	ALDOC	aldolase, fructose-bisphosphate C	GO:0030388 fructose 1,6-bisphosphate metabolic process;GO:0006000 fructose metabolic process;GO:0006096 glycolytic process		Candidate cardiovascular disease genes; Cancer-related genes:Candidate cancer biomarkers; ENZYME proteins:Lyases; Enzymes; Predicted intracellular proteins	Nucleoli fibrillar center;Nucleoplasm (Approved); Additional: Cytosol;Vesicles			(M5892)HALLMARK CHOLESTEROL HOMEOSTASIS; (M5891)HALLMARK HYPOXIA	0.0	0.0	0.0	0.0	0.0	0.0	0.0	0.0	0.0	0.0	0.0	0.0	0.0	0.0	0.0	0.0	0.0	0.0	0.0	0.0
NM_005298	2848	RefSeq_RNAs	H. sapiens	2848	H. sapiens	GPR25	G protein-coupled receptor 25	GO:0007186 G protein-coupled receptor signaling pathway;GO:0007165 signal transduction;GO:0023052 signaling		G-protein coupled receptors:GPCRs excl olfactory receptors					0.0	0.0	0.0	1.0	0.0	0.0	0.0	0.0	0.0	0.0	0.0	0.0	0.0	0.0	0.0	0.0	0.0	0.0	0.0	0.0
NM_005382	4741	RefSeq_RNAs	H. sapiens	4741	H. sapiens	NEFM	neurofilament medium chain	GO:0033693 neurofilament bundle assembly;GO:0045110 intermediate filament bundle assembly;GO:0045109 intermediate filament organization		Predicted intracellular proteins	Intermediate filaments (Enhanced)				1.0	0.0	0.0	0.0	0.0	0.0	0.0	0.0	0.0	0.0	0.0	0.0	0.0	0.0	0.0	0.0	0.0	0.0	0.0	0.0
NM_005496	10051	RefSeq_RNAs	H. sapiens	10051	H. sapiens	SMC4	structural maintenance of chromosomes 4	GO:1905821 positive regulation of chromosome condensation;GO:0010032 meiotic chromosome condensation;GO:0060623 regulation of chromosome condensation		Predicted intracellular proteins	Cytosol;Nuclear speckles (Supported)		(M14)PID AURORA B PATHWAY	(M5893)HALLMARK MITOTIC SPINDLE; (M5901)HALLMARK G2M CHECKPOINT; (M5925)HALLMARK E2F TARGETS	0.0	0.0	0.0	0.0	0.0	0.0	0.0	0.0	0.0	0.0	0.0	0.0	0.0	0.0	0.0	0.0	0.0	0.0	0.0	0.0
NM_005567	3959	RefSeq_RNAs	H. sapiens	3959	H. sapiens	LGALS3BP	galectin 3 binding protein	GO:0006968 cellular defense response;GO:0006897 endocytosis;GO:0007155 cell adhesion		Predicted secreted proteins; Cancer-related genes:Candidate cancer biomarkers				(M5911)HALLMARK INTERFERON ALPHA RESPONSE; (M5913)HALLMARK INTERFERON GAMMA RESPONSE	0.0	0.0	0.0	0.0	0.0	0.0	0.0	0.0	0.0	0.0	0.0	0.0	0.0	0.0	0.0	0.0	0.0	0.0	0.0	0.0
NM_006224	5306	RefSeq_RNAs	H. sapiens	5306	H. sapiens	PITPNA	phosphatidylinositol transfer protein alpha	GO:0120009 intermembrane lipid transfer;GO:0015914 phospholipid transport;GO:0015748 organophosphate ester transport		Predicted intracellular proteins	Cytosol (Approved); Additional: Vesicles	1,2-diacyl-sn-glycero-3-phosphoinositol; (Z,Z)-4-Hydroxy-N,N,N-Trimethyl-10-Oxo-7-[(1-Oxo-9-Octadecenyl)Oxy]-3,5,9-Trioxa-4-Phosphaheptacos-18-En-1-Aminium-4-Oxide	(M108)PID NETRIN PATHWAY		0.0	0.0	0.0	0.0	0.0	0.0	0.0	0.0	0.0	1.0	0.0	0.0	0.0	0.0	0.0	0.0	0.0	0.0	0.0	0.0
NM_006267	5903	RefSeq_RNAs	H. sapiens	5903	H. sapiens	RANBP2	RAN binding protein 2	GO:0033133 positive regulation of glucokinase activity;GO:1903301 positive regulation of hexokinase activity;GO:0033131 regulation of glucokinase activity		Cancer-related genes:Mutational cancer driver genes; Disease related genes; Potential drug targets; Transporters:Transporter channels and pores; Predicted intracellular proteins	Nuclear membrane (Supported); Additional: Nucleoplasm;Vesicles		(M140)PID RANBP2 PATHWAY; (M30)PID HDAC CLASSII PATHWAY; (M101)PID HDAC CLASSI PATHWAY		0.0	0.0	1.0	0.0	0.0	0.0	0.0	0.0	0.0	0.0	0.0	0.0	0.0	0.0	0.0	0.0	0.0	0.0	0.0	0.0
NM_006291	7127	RefSeq_RNAs	H. sapiens	7127	H. sapiens	TNFAIP2	TNF alpha induced protein 2	GO:0051601 exocyst localization;GO:0031503 protein-containing complex localization;GO:0006887 exocytosis		Transporters:Transporter channels and pores; Predicted intracellular proteins; Cancer-related genes:Candidate cancer biomarkers	Cytosol;Golgi apparatus (Approved); Additional: Nuclear membrane;Nucleoplasm			(M5890)HALLMARK TNFA SIGNALING VIA NFKB; (M5913)HALLMARK INTERFERON GAMMA RESPONSE	0.0	0.0	0.0	0.0	0.0	0.0	0.0	0.0	0.0	0.0	0.0	0.0	0.0	0.0	0.0	0.0	0.0	0.0	0.0	0.0
NM_006593	10716	RefSeq_RNAs	H. sapiens	10716	H. sapiens	TBR1	T-box brain transcription factor 1	GO:0001661 conditioned taste aversion;GO:0021764 amygdala development;GO:0021877 forebrain neuron fate commitment		Predicted intracellular proteins; Transcription factors:Immunoglobulin fold; Human disease related genes:Other diseases:Mental and behavioural disorders; Disease related genes					0.0	0.0	0.0	0.0	0.0	0.0	0.0	0.0	0.0	0.0	0.0	1.0	0.0	0.0	0.0	0.0	1.0	0.0	0.0	0.0
NM_006642	10806	RefSeq_RNAs	H. sapiens	10806	H. sapiens	SDCCAG8	SHH signaling and ciliogenesis regulator SDCCAG8	GO:1902017 regulation of cilium assembly;GO:0007098 centrosome cycle;GO:0031023 microtubule organizing center organization		Human disease related genes:Congenital malformations:Congenital malformations of the urinary system; Predicted intracellular proteins; Disease related genes; Human disease related genes:Congenital disorders of metabolism:Other congenital disorders of metabolism	Centrosome (Enhanced)			(M5953)HALLMARK KRAS SIGNALING UP	0.0	0.0	0.0	0.0	0.0	0.0	0.0	0.0	0.0	0.0	0.0	0.0	0.0	0.0	0.0	0.0	0.0	0.0	0.0	0.0
NM_007066	11142	RefSeq_RNAs	H. sapiens	11142	H. sapiens	PKIG	cAMP-dependent protein kinase inhibitor gamma	GO:2000480 negative regulation of cAMP-dependent protein kinase activity;GO:0042308 negative regulation of protein import into nucleus;GO:1904590 negative regulation of protein import		Predicted intracellular proteins	Cytosol;Nucleoplasm (Approved)				0.0	0.0	0.0	0.0	0.0	0.0	0.0	0.0	0.0	0.0	0.0	0.0	0.0	0.0	0.0	0.0	0.0	0.0	0.0	0.0
NM_007159	7871	RefSeq_RNAs	H. sapiens	7871	H. sapiens	SLMAP	sarcolemma associated protein	GO:1900825 regulation of membrane depolarization during cardiac muscle cell action potential;GO:0098902 regulation of membrane depolarization during action potential;GO:1905150 regulation of voltage-gated sodium channel activity		Predicted intracellular proteins	Endoplasmic reticulum (Approved)				0.0	0.0	0.0	0.0	1.0	0.0	0.0	1.0	0.0	1.0	0.0	0.0	0.0	0.0	0.0	0.0	0.0	0.0	0.0	0.0
NM_007244	11272	RefSeq_RNAs	H. sapiens	11272	H. sapiens	PRR4	proline rich 4	GO:0001895 retina homeostasis;GO:0007601 visual perception;GO:0050953 sensory perception of light stimulus		Predicted secreted proteins					0.0	0.0	0.0	0.0	0.0	0.0	0.0	0.0	0.0	0.0	0.0	0.0	0.0	0.0	0.0	0.0	0.0	0.0	0.0	0.0
NM_007329	1755	RefSeq_RNAs	H. sapiens	1755	H. sapiens	DMBT1	deleted in malignant brain tumors 1	GO:0042494 detection of bacterial lipoprotein;GO:0043152 induction of bacterial agglutination;GO:0032493 response to bacterial lipoprotein		Predicted secreted proteins; Predicted intracellular proteins; Disease related genes	Centriolar satellite (Approved)		(M3008)NABA ECM GLYCOPROTEINS; (M5884)NABA CORE MATRISOME; (M5889)NABA MATRISOME		0.0	0.0	0.0	0.0	0.0	0.0	0.0	0.0	0.0	0.0	0.0	0.0	0.0	0.0	0.0	0.0	0.0	0.0	0.0	0.0
NM_012292	23526	RefSeq_RNAs	H. sapiens	23526	H. sapiens	ARHGAP45	Rho GTPase activating protein 45	GO:0090630 activation of GTPase activity;GO:0043547 positive regulation of GTPase activity;GO:0051056 regulation of small GTPase mediated signal transduction		Predicted intracellular proteins	Cytosol;Plasma membrane (Supported)				0.0	0.0	1.0	0.0	0.0	0.0	0.0	0.0	0.0	0.0	0.0	0.0	0.0	0.0	0.0	0.0	0.0	0.0	0.0	0.0
NM_012294	9771	RefSeq_RNAs	H. sapiens	9771	H. sapiens	RAPGEF5	Rap guanine nucleotide exchange factor 5	GO:0007265 Ras protein signal transduction;GO:0007264 small GTPase mediated signal transduction;GO:0043547 positive regulation of GTPase activity		RAS pathway related proteins; Predicted intracellular proteins	Nucleoplasm (Supported); Additional: Nuclear bodies			(M5893)HALLMARK MITOTIC SPINDLE	0.0	0.0	0.0	0.0	0.0	0.0	0.0	0.0	0.0	0.0	0.0	0.0	0.0	0.0	0.0	0.0	0.0	0.0	0.0	0.0
NM_012434	26503	RefSeq_RNAs	H. sapiens	26503	H. sapiens	SLC17A5	solute carrier family 17 member 5	GO:0015739 sialic acid transport;GO:0034219 carbohydrate transmembrane transport;GO:0008643 carbohydrate transport		Human disease related genes:Congenital disorders of metabolism:Lysosomal storage diseases; Disease related genes; Potential drug targets; Transporters:Electrochemical Potential-driven transporters; Human disease related genes:Congenital disorders of metabolism:Congenital disorders of glycan/glycoprotein metabolism	Cytosol;Plasma membrane (Supported)				0.0	0.0	0.0	0.0	1.0	0.0	0.0	0.0	0.0	0.0	0.0	0.0	0.0	0.0	0.0	0.0	0.0	0.0	0.0	0.0
NM_013345	29933	RefSeq_RNAs	H. sapiens	29933	H. sapiens	GPR132	G protein-coupled receptor 132	GO:0010972 negative regulation of G2/M transition of mitotic cell cycle;GO:1902750 negative regulation of cell cycle G2/M phase transition;GO:0000082 G1/S transition of mitotic cell cycle		G-protein coupled receptors:GPCRs excl olfactory receptors; Predicted intracellular proteins				(M5932)HALLMARK INFLAMMATORY RESPONSE	0.0	0.0	0.0	1.0	0.0	0.0	0.0	0.0	0.0	0.0	0.0	0.0	0.0	0.0	0.0	0.0	0.0	0.0	0.0	0.0
NM_013349	29937	RefSeq_RNAs	H. sapiens	29937	H. sapiens	NENF	neudesin neurotrophic factor	GO:0032096 negative regulation of response to food;GO:0032099 negative regulation of appetite;GO:0032105 negative regulation of response to extracellular stimulus		Predicted secreted proteins					0.0	0.0	0.0	0.0	0.0	0.0	0.0	0.0	0.0	0.0	0.0	0.0	0.0	0.0	0.0	0.0	0.0	0.0	0.0	1.0
NM_014033	25840	RefSeq_RNAs	H. sapiens	25840	H. sapiens	METTL7A	methyltransferase like 7A	GO:0032259 methylation;GO:0008152 metabolic process;GO:0008150 biological_process			Lipid droplets (Supported)				0.0	0.0	0.0	0.0	0.0	0.0	0.0	0.0	0.0	0.0	0.0	0.0	0.0	0.0	0.0	0.0	0.0	0.0	0.0	0.0
NM_014344	24147	RefSeq_RNAs	H. sapiens	24147	H. sapiens	FJX1	four-jointed box kinase 1	GO:0010842 retina layer formation;GO:0060042 retina morphogenesis in camera-type eye;GO:0003407 neural retina development		Predicted intracellular proteins	Vesicles (Approved)			(M5890)HALLMARK TNFA SIGNALING VIA NFKB	0.0	0.0	0.0	0.0	0.0	0.0	0.0	0.0	0.0	0.0	0.0	0.0	0.0	0.0	0.0	0.0	0.0	1.0	0.0	0.0
NM_014470	27289	RefSeq_RNAs	H. sapiens	27289	H. sapiens	RND1	Rho family GTPase 1	GO:0016322 neuron remodeling;GO:0042551 neuron maturation;GO:0030865 cortical cytoskeleton organization		Predicted intracellular proteins	Actin filaments;Plasma membrane;Vesicles (Supported)				1.0	0.0	1.0	0.0	0.0	0.0	0.0	0.0	0.0	1.0	0.0	0.0	0.0	0.0	0.0	0.0	0.0	1.0	0.0	1.0
NM_014571	26508	RefSeq_RNAs	H. sapiens	26508	H. sapiens	HEYL	hes related family bHLH transcription factor with YRPW motif like	GO:0072014 proximal tubule development;GO:0061314 Notch signaling involved in heart development;GO:0003198 epithelial to mesenchymal transition involved in endocardial cushion formation		Transcription factors:Basic domains; Predicted intracellular proteins	Mitochondria (Approved); Additional: Cytosol			(M5903)HALLMARK NOTCH SIGNALING	0.0	0.0	0.0	0.0	0.0	1.0	0.0	0.0	0.0	0.0	0.0	0.0	0.0	0.0	0.0	0.0	0.0	0.0	0.0	0.0
NM_014755	9792	RefSeq_RNAs	H. sapiens	9792	H. sapiens	SERTAD2	SERTA domain containing 2	GO:0030308 negative regulation of cell growth;GO:0045926 negative regulation of growth;GO:0001558 regulation of cell growth		Predicted intracellular proteins	Nucleoplasm (Supported); Additional: Cytosol				0.0	0.0	0.0	0.0	0.0	0.0	0.0	0.0	0.0	0.0	0.0	0.0	0.0	0.0	0.0	0.0	0.0	0.0	0.0	0.0
NM_015076	23097	RefSeq_RNAs	H. sapiens	23097	H. sapiens	CDK19	cyclin dependent kinase 19	GO:0050729 positive regulation of inflammatory response;GO:0071222 cellular response to lipopolysaccharide;GO:0071219 cellular response to molecule of bacterial origin	CMGC Ser/Thr protein kinase family	Human disease related genes:Nervous system diseases:Epilepsy; Kinases:CMGC Ser/Thr protein kinases; Enzymes; Predicted intracellular proteins; ENZYME proteins:Transferases	Cytosol (Supported); Additional: Nucleoplasm				0.0	0.0	0.0	0.0	0.0	0.0	0.0	0.0	0.0	0.0	0.0	0.0	0.0	0.0	0.0	0.0	0.0	0.0	0.0	0.0
NM_015117	23144	RefSeq_RNAs	H. sapiens	23144	H. sapiens	ZC3H3	zinc finger CCCH-type containing 3	GO:0032927 positive regulation of activin receptor signaling pathway;GO:1900363 regulation of mRNA polyadenylation;GO:0032925 regulation of activin receptor signaling pathway		Predicted intracellular proteins	Nucleoplasm (Approved)				0.0	0.0	0.0	0.0	0.0	0.0	0.0	0.0	0.0	0.0	0.0	0.0	0.0	0.0	0.0	0.0	0.0	0.0	0.0	0.0
NM_015310	23362	RefSeq_RNAs	H. sapiens	23362	H. sapiens	PSD3	pleckstrin and Sec7 domain containing 3	GO:0032012 regulation of ARF protein signal transduction;GO:0046578 regulation of Ras protein signal transduction;GO:0051056 regulation of small GTPase mediated signal transduction		Predicted intracellular proteins	Nucleoplasm;Vesicles (Approved); Additional: Cytosol				0.0	0.0	1.0	0.0	0.0	0.0	0.0	0.0	0.0	0.0	0.0	0.0	0.0	0.0	0.0	0.0	0.0	0.0	0.0	0.0
NM_015320	50649	RefSeq_RNAs	H. sapiens	50649	H. sapiens	ARHGEF4	Rho guanine nucleotide exchange factor 4	GO:0046847 filopodium assembly;GO:0030032 lamellipodium assembly;GO:0097581 lamellipodium organization		Predicted intracellular proteins			(M48)PID MET PATHWAY		0.0	0.0	1.0	1.0	0.0	0.0	0.0	0.0	0.0	0.0	0.0	0.0	0.0	0.0	0.0	1.0	0.0	0.0	0.0	0.0
NM_015378	55187	RefSeq_RNAs	H. sapiens	55187	H. sapiens	VPS13D	vacuolar protein sorting 13 homolog D	GO:0045053 protein retention in Golgi apparatus;GO:1901526 positive regulation of mitophagy;GO:1901524 regulation of mitophagy		Predicted intracellular proteins; Human disease related genes:Nervous system diseases:Neurodegenerative diseases; Disease related genes	Nucleoplasm;Vesicles (Approved); Additional: Cytosol				0.0	0.0	0.0	0.0	0.0	0.0	0.0	0.0	0.0	0.0	0.0	0.0	0.0	0.0	0.0	0.0	0.0	0.0	0.0	0.0
NM_015549	26030	RefSeq_RNAs	H. sapiens	26030	H. sapiens	PLEKHG3	pleckstrin homology and RhoGEF domain containing G3	GO:2000114 regulation of establishment of cell polarity;GO:0032878 regulation of establishment or maintenance of cell polarity;GO:0051056 regulation of small GTPase mediated signal transduction		Predicted intracellular proteins	Cytosol;Plasma membrane (Supported); Additional: Centrosome;Cytokinetic bridge;Nucleoplasm				0.0	0.0	1.0	0.0	0.0	0.0	0.0	0.0	0.0	0.0	0.0	0.0	0.0	0.0	0.0	0.0	0.0	0.0	0.0	0.0
NM_015627	26119	RefSeq_RNAs	H. sapiens	26119	H. sapiens	LDLRAP1	low density lipoprotein receptor adaptor protein 1	GO:1905602 positive regulation of receptor-mediated endocytosis involved in cholesterol transport;GO:1905581 positive regulation of low-density lipoprotein particle clearance;GO:0090118 receptor-mediated endocytosis involved in cholesterol transport		Human disease related genes:Cardiovascular diseases:Vascular diseases; Human disease related genes:Congenital disorders of metabolism:Congenital disorders of lipid/glycolipid metabolism; Predicted intracellular proteins; Disease related genes	Microtubules (Approved)			(M5915)HALLMARK APICAL JUNCTION	0.0	0.0	0.0	0.0	0.0	0.0	0.0	0.0	0.0	0.0	0.0	0.0	0.0	0.0	0.0	0.0	0.0	0.0	0.0	0.0
NM_015692	27151	RefSeq_RNAs	H. sapiens	27151	H. sapiens	CPAMD8	C3 and PZP like alpha-2-macroglobulin domain containing 8	GO:0010951 negative regulation of endopeptidase activity;GO:0010466 negative regulation of peptidase activity;GO:0045861 negative regulation of proteolysis		Human disease related genes:Congenital malformations:Congenital malformations of eye; Predicted secreted proteins; Predicted intracellular proteins; Disease related genes	Focal adhesion sites (Uncertain)		(M3468)NABA ECM REGULATORS; (M5885)NABA MATRISOME ASSOCIATED; (M5889)NABA MATRISOME		0.0	0.0	0.0	0.0	0.0	0.0	0.0	0.0	0.0	0.0	0.0	0.0	0.0	0.0	0.0	0.0	0.0	0.0	0.0	0.0
NM_015894	50861	RefSeq_RNAs	H. sapiens	50861	H. sapiens	STMN3	stathmin 3	GO:0035021 negative regulation of Rac protein signal transduction;GO:0007019 microtubule depolymerization;GO:0035020 regulation of Rac protein signal transduction		Predicted intracellular proteins	Golgi apparatus (Supported); Additional: Cytosol				1.0	0.0	1.0	0.0	0.0	0.0	0.0	0.0	0.0	0.0	0.0	0.0	0.0	0.0	0.0	0.0	0.0	0.0	0.0	0.0
NM_016377	9465	RefSeq_RNAs	H. sapiens	9465	H. sapiens	AKAP7	A-kinase anchoring protein 7	GO:0010738 regulation of protein kinase A signaling;GO:0050804 modulation of chemical synaptic transmission;GO:0099177 regulation of trans-synaptic signaling		Predicted intracellular proteins	Vesicles (Approved)			(M5916)HALLMARK APICAL SURFACE	0.0	0.0	0.0	1.0	0.0	0.0	0.0	0.0	0.0	0.0	0.0	0.0	0.0	0.0	0.0	0.0	0.0	0.0	0.0	0.0
NM_016644	51334	RefSeq_RNAs	H. sapiens	51334	H. sapiens	PRR16	proline rich 16	GO:0045793 positive regulation of cell size;GO:0045727 positive regulation of translation;GO:0034250 positive regulation of cellular amide metabolic process		Predicted intracellular proteins	Nucleoplasm (Approved); Additional: Cytosol;Midbody				0.0	0.0	0.0	0.0	0.0	0.0	0.0	0.0	0.0	0.0	0.0	0.0	0.0	0.0	0.0	0.0	0.0	0.0	0.0	0.0
NM_016734	5079	RefSeq_RNAs	H. sapiens	5079	H. sapiens	PAX5	paired box 5	GO:0021670 lateral ventricle development;GO:0051573 negative regulation of histone H3-K9 methylation;GO:0031061 negative regulation of histone methylation		Transcription factors:Helix-turn-helix domains; Cancer-related genes:Candidate cancer biomarkers; Human disease related genes:Cancers:Cancers of haematopoietic and lymphoid tissues; Disease related genes; Predicted intracellular proteins	Nucleoplasm (Supported); Additional: Cytosol;Nucleoli fibrillar center;Vesicles		(M195)PID CMYB PATHWAY		0.0	0.0	0.0	0.0	0.0	1.0	0.0	0.0	0.0	0.0	0.0	1.0	0.0	0.0	0.0	0.0	1.0	0.0	0.0	0.0
NM_017417	26290	RefSeq_RNAs	H. sapiens	26290	H. sapiens	GALNT8	polypeptide N-acetylgalactosaminyltransferase 8	GO:0016266 O-glycan processing;GO:0006493 protein O-linked glycosylation;GO:0006486 protein glycosylation		Enzymes; Predicted intracellular proteins; ENZYME proteins:Transferases	Golgi apparatus;Vesicles (Approved)				0.0	0.0	0.0	0.0	0.0	0.0	0.0	0.0	0.0	0.0	0.0	0.0	0.0	0.0	0.0	0.0	0.0	0.0	0.0	0.0
NM_017770	54898	RefSeq_RNAs	H. sapiens	54898	H. sapiens	ELOVL2	ELOVL fatty acid elongase 2	GO:0019367 fatty acid elongation, saturated fatty acid;GO:0019368 fatty acid elongation, unsaturated fatty acid;GO:0034625 fatty acid elongation, monounsaturated fatty acid		Enzymes; ENZYME proteins:Transferases		alpha-Linolenic acid		(M5906)HALLMARK ESTROGEN RESPONSE EARLY	0.0	0.0	0.0	0.0	0.0	0.0	0.0	0.0	0.0	0.0	0.0	0.0	0.0	0.0	0.0	0.0	0.0	0.0	0.0	0.0
NM_018181	55205	RefSeq_RNAs	H. sapiens	55205	H. sapiens	ZNF532	zinc finger protein 532			Predicted intracellular proteins; Transcription factors:Zinc-coordinating DNA-binding domains	Nucleoplasm (Approved); Additional: Golgi apparatus				0.0	0.0	0.0	0.0	0.0	0.0	0.0	0.0	0.0	0.0	0.0	0.0	0.0	0.0	0.0	0.0	0.0	0.0	0.0	0.0
NM_018211	55225	RefSeq_RNAs	H. sapiens	55225	H. sapiens	RAVER2	ribonucleoprotein, PTB binding 2	GO:0000381 regulation of alternative mRNA splicing, via spliceosome;GO:0048024 regulation of mRNA splicing, via spliceosome;GO:0050684 regulation of mRNA processing		Predicted intracellular proteins	Nucleoplasm (Approved)				0.0	0.0	0.0	0.0	0.0	0.0	0.0	0.0	0.0	0.0	0.0	0.0	0.0	0.0	0.0	0.0	0.0	0.0	0.0	0.0
NM_018841	55970	RefSeq_RNAs	H. sapiens	55970	H. sapiens	GNG12	G protein subunit gamma 12	GO:0007186 G protein-coupled receptor signaling pathway;GO:0007165 signal transduction;GO:0023052 signaling		RAS pathway related proteins; Predicted intracellular proteins	Mitochondria (Approved)			(M5946)HALLMARK COAGULATION	0.0	0.0	1.0	1.0	0.0	0.0	1.0	0.0	0.0	1.0	0.0	0.0	0.0	0.0	0.0	1.0	0.0	0.0	0.0	0.0
NM_018968	54221	RefSeq_RNAs	H. sapiens	54221	H. sapiens	SNTG2	syntrophin gamma 2	GO:0007417 central nervous system development;GO:0007399 nervous system development;GO:0048731 system development		Predicted intracellular proteins	Plasma membrane (Supported); Additional: Nucleoplasm				0.0	0.0	0.0	0.0	0.0	0.0	0.0	0.0	0.0	0.0	0.0	0.0	0.0	0.0	0.0	0.0	0.0	0.0	0.0	0.0
NM_018994	54455	RefSeq_RNAs	H. sapiens	54455	H. sapiens	FBXO42	F-box protein 42			Predicted intracellular proteins	Nucleoplasm (Approved)				0.0	0.0	0.0	0.0	0.0	0.0	0.0	0.0	0.0	0.0	0.0	0.0	0.0	0.0	0.0	0.0	0.0	0.0	0.0	0.0
NM_019105	7148	RefSeq_RNAs	H. sapiens	7148	H. sapiens	TNXB	tenascin XB	GO:1904028 positive regulation of collagen fibril organization;GO:1904026 regulation of collagen fibril organization;GO:0048251 elastic fiber assembly		Predicted secreted proteins; Human disease related genes:Congenital malformations:Congenital malformations of skin; Disease related genes; Human disease related genes:Urinary system diseases:Kidney diseases; Predicted intracellular proteins			(M3008)NABA ECM GLYCOPROTEINS; (M5884)NABA CORE MATRISOME; (M5889)NABA MATRISOME		1.0	0.0	0.0	0.0	0.0	0.0	0.0	0.0	1.0	0.0	0.0	0.0	0.0	0.0	0.0	1.0	0.0	1.0	0.0	0.0
NM_019609	56265	RefSeq_RNAs	H. sapiens	56265	H. sapiens	CPXM1	carboxypeptidase X, M14 family member 1	GO:0016485 protein processing;GO:0051604 protein maturation;GO:0006518 peptide metabolic process		Enzymes; Predicted secreted proteins; Peptidases:Metallopeptidases					0.0	0.0	0.0	0.0	0.0	0.0	0.0	0.0	0.0	0.0	0.0	0.0	0.0	0.0	0.0	0.0	0.0	0.0	0.0	0.0
NM_019862	4363	RefSeq_RNAs	H. sapiens	4363	H. sapiens	ABCC1	ATP binding cassette subfamily C member 1	GO:0099039 sphingolipid translocation;GO:1990962 xenobiotic transport across blood-brain barrier;GO:0034775 glutathione transmembrane transport		Human disease related genes:Nervous system diseases:Ear disease; FDA approved drug targets:Small molecule drugs; Cancer-related genes:Candidate cancer biomarkers; ENZYME proteins; Disease related genes; Enzymes; Transporters:Primary Active Transporters	Plasma membrane (Supported); Additional: Cell Junctions	ATP; Sulfinpyrazone; Biricodar; Romidepsin; Leukotriene C4	(M103)PID S1P S1P1 PATHWAY; (M155)PID S1P META PATHWAY	(M5938)HALLMARK REACTIVE OXYGEN SPECIES PATHWAY; (M5942)HALLMARK UV RESPONSE DN	0.0	0.0	0.0	0.0	0.0	0.0	0.0	0.0	0.0	0.0	0.0	0.0	0.0	0.0	0.0	0.0	0.0	0.0	0.0	1.0
NM_020062	56731	RefSeq_RNAs	H. sapiens	56731	H. sapiens	SLC2A4RG	SLC2A4 regulator	GO:0006357 regulation of transcription by RNA polymerase II;GO:0006355 regulation of transcription, DNA-templated;GO:1903506 regulation of nucleic acid-templated transcription		Predicted intracellular proteins	Nuclear speckles (Approved)				0.0	0.0	0.0	0.0	0.0	0.0	0.0	0.0	0.0	0.0	0.0	0.0	0.0	0.0	0.0	0.0	0.0	0.0	0.0	0.0
NM_020338	57178	RefSeq_RNAs	H. sapiens	57178	H. sapiens	ZMIZ1	zinc finger MIZ-type containing 1	GO:0021852 pyramidal neuron migration to cerebral cortex;GO:0140650 radial glia-guided pyramidal neuron migration;GO:0007296 vitellogenesis		Predicted intracellular proteins; Human disease related genes:Other diseases:Mental and behavioural disorders; Disease related genes	Nucleoplasm (Supported); Additional: Cytosol		(M58)PID AR PATHWAY	(M5908)HALLMARK ANDROGEN RESPONSE; (M5942)HALLMARK UV RESPONSE DN	0.0	0.0	0.0	0.0	0.0	0.0	0.0	0.0	0.0	0.0	0.0	0.0	0.0	0.0	0.0	0.0	1.0	0.0	0.0	0.0
NM_020708	57468	RefSeq_RNAs	H. sapiens	57468	H. sapiens	SLC12A5	solute carrier family 12 member 5	GO:0040040 thermosensory behavior;GO:0030320 cellular monovalent inorganic anion homeostasis;GO:0030644 cellular chloride ion homeostasis		Human disease related genes:Nervous system diseases:Epilepsy; FDA approved drug targets:Small molecule drugs; Disease related genes; Transporters:Electrochemical Potential-driven transporters; Predicted intracellular proteins		Potassium chloride; Bumetanide			0.0	1.0	0.0	0.0	1.0	0.0	1.0	0.0	0.0	0.0	0.0	1.0	0.0	0.0	0.0	0.0	0.0	0.0	1.0	0.0
NM_020807	57567	RefSeq_RNAs	H. sapiens	57567	H. sapiens	ZNF319	zinc finger protein 319	GO:0045944 positive regulation of transcription by RNA polymerase II;GO:0045893 positive regulation of transcription, DNA-templated;GO:1903508 positive regulation of nucleic acid-templated transcription		Predicted intracellular proteins; Transcription factors:Zinc-coordinating DNA-binding domains	Nucleoplasm (Approved)				0.0	0.0	0.0	0.0	0.0	0.0	0.0	0.0	0.0	0.0	0.0	0.0	0.0	0.0	0.0	0.0	0.0	0.0	0.0	0.0
NM_020823	57583	RefSeq_RNAs	H. sapiens	57583	H. sapiens	TMEM181	transmembrane protein 181				Vesicles (Approved); Additional: Golgi apparatus				0.0	0.0	0.0	0.0	0.0	0.0	0.0	0.0	0.0	0.0	0.0	0.0	0.0	0.0	0.0	0.0	0.0	0.0	0.0	0.0
NM_021012	3768	RefSeq_RNAs	H. sapiens	3768	H. sapiens	KCNJ12	potassium inwardly rectifying channel subfamily J member 12	GO:1990573 potassium ion import across plasma membrane;GO:0051289 protein homotetramerization;GO:0051262 protein tetramerization		Voltage-gated ion channels:Inwardly Rectifying Potassium Channels; FDA approved drug targets:Small molecule drugs; Transporters:Transporter channels and pores	Golgi apparatus (Uncertain); Additional: Cytosol;Nucleoplasm	Dofetilide; Ranolazine; Miconazole; Dronedarone			0.0	0.0	0.0	0.0	1.0	0.0	1.0	1.0	0.0	0.0	0.0	0.0	0.0	0.0	0.0	0.0	0.0	0.0	0.0	0.0
NM_021019	4637	RefSeq_RNAs	H. sapiens	4637	H. sapiens	MYL6	myosin light chain 6	GO:0030049 muscle filament sliding;GO:0033275 actin-myosin filament sliding;GO:0070252 actin-mediated cell contraction		Predicted intracellular proteins					1.0	0.0	1.0	0.0	0.0	1.0	0.0	1.0	0.0	1.0	0.0	0.0	0.0	0.0	0.0	0.0	0.0	0.0	0.0	0.0
NM_021217	58492	RefSeq_RNAs	H. sapiens	58492	H. sapiens	ZNF77	zinc finger protein 77	GO:0000122 negative regulation of transcription by RNA polymerase II;GO:0045892 negative regulation of transcription, DNA-templated;GO:1903507 negative regulation of nucleic acid-templated transcription		Predicted intracellular proteins; Transcription factors:Zinc-coordinating DNA-binding domains	Nucleoli (Approved); Additional: Nucleoplasm				0.0	0.0	0.0	0.0	0.0	0.0	0.0	0.0	0.0	0.0	0.0	0.0	0.0	0.0	0.0	0.0	0.0	0.0	0.0	0.0
NM_021938	60680	RefSeq_RNAs	H. sapiens	60680	H. sapiens	CELF5	CUGBP Elav-like family member 5	GO:0006376 mRNA splice site selection;GO:0000381 regulation of alternative mRNA splicing, via spliceosome;GO:0000245 spliceosomal complex assembly		Predicted intracellular proteins					0.0	0.0	0.0	0.0	0.0	0.0	0.0	0.0	0.0	0.0	0.0	0.0	0.0	0.0	0.0	0.0	0.0	0.0	0.0	0.0
NM_021944	60686	RefSeq_RNAs	H. sapiens	60686	H. sapiens	C14orf93	chromosome 14 open reading frame 93	GO:0010628 positive regulation of gene expression;GO:0030154 cell differentiation;GO:0010604 positive regulation of macromolecule metabolic process		Predicted secreted proteins; Predicted intracellular proteins	Nucleoplasm;Plasma membrane (Approved)				0.0	0.0	0.0	0.0	0.0	0.0	0.0	0.0	0.0	0.0	0.0	0.0	0.0	0.0	0.0	0.0	0.0	0.0	0.0	0.0
NM_021961	7003	RefSeq_RNAs	H. sapiens	7003	H. sapiens	TEAD1	TEA domain transcription factor 1	GO:0035329 hippo signaling;GO:1902895 positive regulation of pri-miRNA transcription by RNA polymerase II;GO:1902893 regulation of pri-miRNA transcription by RNA polymerase II		Human disease related genes:Nervous system diseases:Eye disease; Predicted intracellular proteins; Disease related genes; Transcription factors:Helix-turn-helix domains	Nucleoplasm (Enhanced)				0.0	0.0	0.0	0.0	0.0	0.0	0.0	0.0	0.0	1.0	0.0	0.0	0.0	0.0	0.0	0.0	0.0	0.0	0.0	0.0
NM_021962	29	RefSeq_RNAs	H. sapiens	29	H. sapiens	ABR	ABR activator of RhoGEF and GTPase	GO:0090630 activation of GTPase activity;GO:0007264 small GTPase mediated signal transduction;GO:0043547 positive regulation of GTPase activity		Predicted intracellular proteins	Cytosol (Approved); Additional: Nucleoplasm		(M241)PID RAC1 REG PATHWAY; (M68)PID RHOA REG PATHWAY	(M5893)HALLMARK MITOTIC SPINDLE	0.0	0.0	1.0	1.0	0.0	0.0	0.0	0.0	0.0	0.0	0.0	0.0	0.0	0.0	0.0	0.0	0.0	0.0	0.0	0.0
NM_022051	54583	RefSeq_RNAs	H. sapiens	54583	H. sapiens	EGLN1	egl-9 family hypoxia inducible factor 1	GO:0051344 negative regulation of cyclic-nucleotide phosphodiesterase activity;GO:0032364 oxygen homeostasis;GO:0033483 gas homeostasis		ENZYME proteins:Oxidoreductases; Human disease related genes:Cardiovascular diseases:Hematologic diseases; Disease related genes; Potential drug targets; Enzymes; Predicted intracellular proteins		Ascorbic acid; Iron; Roxadustat; N-[(4-HYDROXY-8-IODOISOQUINOLIN-3-YL)CARBONYL]GLYCINE; FG-2216; Ferrous gluconate; Ferrous succinate; Ferrous ascorbate; Ferrous fumarate; Ferrous glycine sulfate	(M180)PID HIF1A PATHWAY; (M44)PID HIF2PATHWAY; (M255)PID HIF1 TFPATHWAY		0.0	0.0	0.0	0.0	0.0	0.0	0.0	0.0	0.0	0.0	0.0	0.0	0.0	0.0	0.0	0.0	0.0	0.0	0.0	0.0
NM_022055	56660	RefSeq_RNAs	H. sapiens	56660	H. sapiens	KCNK12	potassium two pore domain channel subfamily K member 12	GO:0030322 stabilization of membrane potential;GO:0071805 potassium ion transmembrane transport;GO:0006813 potassium ion transport		Voltage-gated ion channels:Two-P Potassium Channels					0.0	0.0	0.0	0.0	1.0	0.0	0.0	0.0	0.0	1.0	0.0	0.0	0.0	0.0	0.0	0.0	0.0	0.0	0.0	0.0
NM_022750	64761	RefSeq_RNAs	H. sapiens	64761	H. sapiens	PARP12	poly(ADP-ribose) polymerase family member 12	GO:0070213 protein auto-ADP-ribosylation;GO:0140289 protein mono-ADP-ribosylation;GO:0006471 protein ADP-ribosylation		Predicted intracellular proteins	Nucleoplasm (Approved)			(M5911)HALLMARK INTERFERON ALPHA RESPONSE; (M5913)HALLMARK INTERFERON GAMMA RESPONSE	0.0	0.0	0.0	0.0	0.0	0.0	0.0	0.0	0.0	0.0	0.0	0.0	0.0	0.0	0.0	0.0	0.0	0.0	0.0	0.0
NM_023076						None	None	None	None	None	None	None	None	None	nan	nan	nan	nan	nan	nan	nan	nan	nan	nan	nan	nan	nan	nan	nan	nan	nan	nan	nan	nan
NM_024560	79611	RefSeq_RNAs	H. sapiens	79611	H. sapiens	ACSS3	acyl-CoA synthetase short chain family member 3	GO:0046951 ketone body biosynthetic process;GO:0046950 cellular ketone body metabolic process;GO:1902224 ketone body metabolic process		Enzymes; ENZYME proteins:Ligase	Mitochondria (Supported)				0.0	0.0	0.0	0.0	0.0	0.0	0.0	0.0	0.0	0.0	0.0	0.0	0.0	0.0	0.0	0.0	0.0	0.0	0.0	0.0
NM_024570	79621	RefSeq_RNAs	H. sapiens	79621	H. sapiens	RNASEH2B	ribonuclease H2 subunit B	GO:2000001 regulation of DNA damage checkpoint;GO:1901976 regulation of cell cycle checkpoint;GO:0048146 positive regulation of fibroblast proliferation		Predicted intracellular proteins; Disease related genes; Human disease related genes:Immune system diseases:Other immune system diseases	Nucleoplasm (Enhanced)				0.0	0.0	0.0	0.0	0.0	0.0	0.0	0.0	0.0	0.0	0.0	0.0	0.0	0.0	1.0	0.0	0.0	0.0	0.0	1.0
NM_024719	79774	RefSeq_RNAs	H. sapiens	79774	H. sapiens	GRTP1	growth hormone regulated TBC protein 1	GO:0090630 activation of GTPase activity;GO:0043547 positive regulation of GTPase activity;GO:0043087 regulation of GTPase activity		Predicted intracellular proteins					0.0	0.0	0.0	0.0	0.0	0.0	0.0	0.0	0.0	0.0	0.0	0.0	0.0	0.0	0.0	0.0	0.0	0.0	0.0	0.0
NM_024855	79913	RefSeq_RNAs	H. sapiens	79913	H. sapiens	ACTR5	actin related protein 5	GO:0070914 UV-damage excision repair;GO:0060382 regulation of DNA strand elongation;GO:0042766 nucleosome mobilization		Predicted intracellular proteins					0.0	0.0	0.0	0.0	0.0	0.0	0.0	0.0	0.0	0.0	0.0	0.0	0.0	0.0	0.0	0.0	0.0	0.0	0.0	0.0
NM_024895	79955	RefSeq_RNAs	H. sapiens	79955	H. sapiens	PDZD7	PDZ domain containing 7	GO:0050910 detection of mechanical stimulus involved in sensory perception of sound;GO:0060088 auditory receptor cell stereocilium organization;GO:0002093 auditory receptor cell morphogenesis		Human disease related genes:Nervous system diseases:Eye disease; Human disease related genes:Nervous system diseases:Ear disease; Predicted intracellular proteins; Disease related genes	Nucleoplasm (Supported)				0.0	0.0	0.0	0.0	0.0	0.0	0.0	0.0	0.0	0.0	0.0	0.0	0.0	0.0	0.0	0.0	0.0	0.0	0.0	0.0
NM_025079	80149	RefSeq_RNAs	H. sapiens	80149	H. sapiens	ZC3H12A	zinc finger CCCH-type containing 12A	GO:0000294 nuclear-transcribed mRNA catabolic process, endonucleolytic cleavage-dependent decay;GO:1904636 response to ionomycin;GO:1904637 cellular response to ionomycin		Predicted intracellular proteins; Disease related genes	Cytoplasmic bodies (Supported); Additional: Nucleoplasm			(M5890)HALLMARK TNFA SIGNALING VIA NFKB	0.0	0.0	0.0	0.0	0.0	0.0	0.0	0.0	0.0	0.0	0.0	0.0	0.0	0.0	0.0	0.0	0.0	0.0	0.0	1.0
NM_025250	80727	RefSeq_RNAs	H. sapiens	80727	H. sapiens	TTYH3	tweety family member 3	GO:0006821 chloride transport;GO:0015698 inorganic anion transport;GO:0006820 anion transport		Transporters:Transporter channels and pores					0.0	0.0	0.0	0.0	0.0	0.0	0.0	0.0	0.0	0.0	0.0	0.0	0.0	0.0	0.0	0.0	0.0	0.0	0.0	0.0
NM_030651	80863	RefSeq_RNAs	H. sapiens	80863	H. sapiens	PRRT1	proline rich transmembrane protein 1	GO:0060292 long-term synaptic depression;GO:2000311 regulation of AMPA receptor activity;GO:0034394 protein localization to cell surface							0.0	0.0	0.0	0.0	1.0	0.0	0.0	0.0	0.0	0.0	0.0	1.0	0.0	0.0	0.0	0.0	0.0	0.0	0.0	0.0
NM_030912	81603	RefSeq_RNAs	H. sapiens	81603	H. sapiens	TRIM8	tripartite motif containing 8	GO:0032897 negative regulation of viral transcription;GO:0044790 suppression of viral release by host;GO:0046782 regulation of viral transcription		Enzymes; Predicted intracellular proteins; ENZYME proteins:Transferases	Nucleoplasm (Supported); Additional: Cytosol;Vesicles				0.0	0.0	0.0	0.0	0.0	0.0	0.0	0.0	0.0	0.0	0.0	0.0	0.0	0.0	0.0	0.0	0.0	0.0	0.0	0.0
NM_030948	221692	RefSeq_RNAs	H. sapiens	221692	H. sapiens	PHACTR1	phosphatase and actin regulator 1	GO:0140059 dendrite arborization;GO:0140058 neuron projection arborization;GO:0030038 contractile actin filament bundle assembly		Human disease related genes:Nervous system diseases:Epilepsy; Predicted intracellular proteins; Disease related genes	Plasma membrane (Uncertain)				1.0	0.0	0.0	0.0	0.0	0.0	0.0	0.0	0.0	0.0	0.0	0.0	0.0	0.0	0.0	0.0	1.0	0.0	0.0	0.0
NM_032109	23440	RefSeq_RNAs	H. sapiens	23440	H. sapiens	OTP	orthopedia homeobox	GO:0021985 neurohypophysis development;GO:0021979 hypothalamus cell differentiation;GO:0021854 hypothalamus development		Transcription factors:Helix-turn-helix domains; Predicted intracellular proteins	Nucleoplasm (Approved); Additional: Nuclear bodies;Nucleoli fibrillar center				0.0	0.0	0.0	0.0	0.0	0.0	0.0	0.0	0.0	0.0	0.0	0.0	0.0	0.0	0.0	0.0	1.0	0.0	0.0	0.0
NM_052843	84033	RefSeq_RNAs	H. sapiens	84033	H. sapiens	OBSCN	obscurin, cytoskeletal calmodulin and titin-interacting RhoGEF	GO:0036309 protein localization to M-band;GO:0045214 sarcomere organization;GO:0030239 myofibril assembly	CAMK Ser/Thr protein kinase family	Kinases:CAMK Ser/Thr protein kinases; Disease related genes; Potential drug targets; Enzymes; Predicted intracellular proteins; ENZYME proteins:Transferases	Cytosol;Plasma membrane (Approved)		(M68)PID RHOA REG PATHWAY		1.0	0.0	1.0	1.0	0.0	1.0	0.0	0.0	0.0	0.0	0.0	0.0	0.0	0.0	0.0	0.0	0.0	0.0	0.0	0.0
NM_053031	4638	RefSeq_RNAs	H. sapiens	4638	H. sapiens	MYLK	myosin light chain kinase	GO:0060414 aorta smooth muscle tissue morphogenesis;GO:0071476 cellular hypotonic response;GO:0032060 bleb assembly	CAMK Ser/Thr protein kinase family	Human disease related genes:Cardiovascular diseases:Vascular diseases; Kinases:CAMK Ser/Thr protein kinases; Disease related genes; Potential drug targets; Enzymes; Predicted intracellular proteins; ENZYME proteins:Transferases	Actin filaments (Enhanced); Additional: Plasma membrane	Fostamatinib	(M16801)SIG REGULATION OF THE ACTIN CYTOSKELETON BY RHO GTPASES; (M14)PID AURORA B PATHWAY; (M5193)SIG CHEMOTAXIS	(M5905)HALLMARK ADIPOGENESIS; (M5909)HALLMARK MYOGENESIS; (M5930)HALLMARK EPITHELIAL MESENCHYMAL TRANSITION	0.0	1.0	1.0	0.0	1.0	1.0	0.0	1.0	0.0	0.0	0.0	0.0	0.0	0.0	0.0	1.0	0.0	0.0	0.0	1.0
NM_080430	140606	RefSeq_RNAs	H. sapiens	140606	H. sapiens	SELENOM	selenoprotein M	GO:0035934 corticosterone secretion;GO:0035930 corticosteroid hormone secretion;GO:0035933 glucocorticoid secretion		Predicted intracellular proteins	Cytosol;Nucleoplasm (Approved)				0.0	0.0	0.0	0.0	0.0	0.0	0.0	0.0	1.0	0.0	0.0	0.0	0.0	0.0	0.0	0.0	0.0	0.0	1.0	0.0
NM_080603	90204	RefSeq_RNAs	H. sapiens	90204	H. sapiens	ZSWIM1	zinc finger SWIM-type containing 1			Predicted intracellular proteins	Cytosol;Plasma membrane (Approved)				0.0	0.0	0.0	0.0	0.0	0.0	0.0	0.0	0.0	0.0	0.0	0.0	0.0	0.0	0.0	0.0	0.0	0.0	0.0	0.0
NM_080738	128178	RefSeq_RNAs	H. sapiens	128178	H. sapiens	EDARADD	EDAR associated death domain	GO:0030154 cell differentiation;GO:0048869 cellular developmental process;GO:0007165 signal transduction		Human disease related genes:Congenital malformations:Congenital malformations of skin; Predicted intracellular proteins; Disease related genes	Nucleoplasm (Approved); Additional: Cytosol				0.0	0.0	0.0	0.0	0.0	0.0	0.0	0.0	0.0	0.0	0.0	0.0	0.0	0.0	0.0	0.0	0.0	0.0	0.0	0.0
NM_130436	1859	RefSeq_RNAs	H. sapiens	1859	H. sapiens	DYRK1A	dual specificity tyrosine phosphorylation regulated kinase 1A	GO:0036289 peptidyl-serine autophosphorylation;GO:0034205 amyloid-beta formation;GO:0031115 negative regulation of microtubule polymerization	CMGC Ser/Thr protein kinase family	Human disease related genes:Other diseases:Mental and behavioural disorders; Kinases:CMGC Ser/Thr protein kinases; Disease related genes; Potential drug targets; Enzymes; Human disease related genes:Other congenital disorders:Chromosomal abnormalities; Predicted intracellular proteins; ENZYME proteins:Transferases	Cytosol (Approved); Additional: Nucleoli fibrillar center	N-(5-{[(2S)-4-amino-2-(3-chlorophenyl)butanoyl]amino}-1H-indazol-3-yl)benzamide; Fostamatinib		(M5942)HALLMARK UV RESPONSE DN	0.0	0.0	0.0	0.0	0.0	0.0	0.0	0.0	0.0	0.0	0.0	0.0	0.0	0.0	0.0	0.0	0.0	0.0	0.0	1.0
NM_130783	90139	RefSeq_RNAs	H. sapiens	90139	H. sapiens	TSPAN18	tetraspanin 18			Transporters:Accessory Factors Involved in Transport					0.0	0.0	0.0	0.0	0.0	0.0	0.0	0.0	0.0	0.0	0.0	0.0	0.0	0.0	0.0	0.0	0.0	0.0	0.0	0.0
NM_144587	118663	RefSeq_RNAs	H. sapiens	118663	H. sapiens	BTBD16	BTB domain containing 16			Predicted intracellular proteins	Nucleoli (Uncertain); Additional: Cytosol				0.0	0.0	0.0	0.0	0.0	0.0	0.0	0.0	0.0	0.0	0.0	0.0	0.0	0.0	0.0	0.0	0.0	0.0	0.0	0.0
NM_144643	132320	RefSeq_RNAs	H. sapiens	132320	H. sapiens	SCLT1	sodium channel and clathrin linker 1	GO:0045162 clustering of voltage-gated sodium channels;GO:0045161 neuronal ion channel clustering;GO:0042551 neuron maturation		Predicted intracellular proteins	Cytosol;Microtubules (Uncertain)				0.0	0.0	0.0	0.0	0.0	0.0	0.0	0.0	0.0	0.0	0.0	0.0	0.0	0.0	0.0	0.0	0.0	0.0	0.0	0.0
NM_145245	115704	RefSeq_RNAs	H. sapiens	115704	H. sapiens	EVI5L	ecotropic viral integration site 5 like	GO:1902018 negative regulation of cilium assembly;GO:0120033 negative regulation of plasma membrane bounded cell projection assembly;GO:1902116 negative regulation of organelle assembly		Predicted intracellular proteins	Nuclear bodies (Approved)				0.0	0.0	0.0	0.0	0.0	0.0	0.0	0.0	0.0	0.0	0.0	0.0	0.0	0.0	0.0	0.0	0.0	0.0	0.0	0.0
NM_147204	59341	RefSeq_RNAs	H. sapiens	59341	H. sapiens	TRPV4	transient receptor potential cation channel subfamily V member 4	GO:0030103 vasopressin secretion;GO:0097497 blood vessel endothelial cell delamination;GO:0042539 hypotonic salinity response		Human disease related genes:Nervous system diseases:Other nervous and sensory system diseases; Voltage-gated ion channels:Transient Receptor Potential Channels; Human disease related genes:Congenital malformations:Congenital malformations of the musculoskeletal system; Human disease related genes:Musculoskeletal diseases:Skeletal diseases; Disease related genes; Potential drug targets; Human dise…		Cannabidiol; Butamben; Medical Cannabis; Nabiximols			1.0	1.0	0.0	0.0	1.0	0.0	0.0	0.0	1.0	1.0	0.0	0.0	0.0	0.0	0.0	0.0	0.0	0.0	0.0	1.0
NM_152309	118788	RefSeq_RNAs	H. sapiens	118788	H. sapiens	PIK3AP1	phosphoinositide-3-kinase adaptor protein 1	GO:0034134 toll-like receptor 2 signaling pathway;GO:0034154 toll-like receptor 7 signaling pathway;GO:0034162 toll-like receptor 9 signaling pathway		Predicted intracellular proteins	Cytosol (Approved); Additional: Nucleoplasm;Plasma membrane				0.0	0.0	0.0	0.0	0.0	0.0	0.0	0.0	0.0	0.0	0.0	0.0	0.0	0.0	0.0	1.0	0.0	0.0	0.0	0.0
NM_152486	148398	RefSeq_RNAs	H. sapiens	148398	H. sapiens	SAMD11	sterile alpha motif domain containing 11	GO:0045892 negative regulation of transcription, DNA-templated;GO:1903507 negative regulation of nucleic acid-templated transcription;GO:1902679 negative regulation of RNA biosynthetic process		Predicted intracellular proteins	Nucleoplasm;Vesicles (Approved)				0.0	0.0	0.0	0.0	0.0	0.0	0.0	0.0	0.0	0.0	0.0	0.0	0.0	0.0	0.0	0.0	0.0	0.0	0.0	0.0
NM_152551	154007	RefSeq_RNAs	H. sapiens	154007	H. sapiens	SNRNP48	small nuclear ribonucleoprotein U11/U12 subunit 48	GO:0008380 RNA splicing;GO:0006397 mRNA processing;GO:0016071 mRNA metabolic process		Predicted intracellular proteins	Nucleoplasm (Supported); Additional: Cytosol				0.0	0.0	0.0	0.0	0.0	0.0	0.0	0.0	0.0	0.0	0.0	0.0	0.0	0.0	0.0	0.0	0.0	0.0	0.0	0.0
NM_152879	8527	RefSeq_RNAs	H. sapiens	8527	H. sapiens	DGKD	diacylglycerol kinase delta	GO:0090038 negative regulation of protein kinase C signaling;GO:2000370 positive regulation of clathrin-dependent endocytosis;GO:0046834 lipid phosphorylation		Enzymes; Predicted intracellular proteins; ENZYME proteins:Transferases	Cytosol (Supported)	Phosphatidyl serine			0.0	0.0	0.0	1.0	0.0	0.0	0.0	0.0	1.0	0.0	0.0	0.0	0.0	0.0	0.0	0.0	0.0	0.0	0.0	0.0
NM_153350	146330	RefSeq_RNAs	H. sapiens	146330	H. sapiens	FBXL16	F-box and leucine rich repeat protein 16	GO:0031146 SCF-dependent proteasomal ubiquitin-dependent protein catabolic process;GO:0043161 proteasome-mediated ubiquitin-dependent protein catabolic process;GO:0010498 proteasomal protein catabolic process		Predicted intracellular proteins					0.0	0.0	0.0	0.0	0.0	0.0	0.0	0.0	0.0	0.0	0.0	0.0	0.0	0.0	0.0	0.0	0.0	0.0	0.0	0.0
NM_153368	219770	RefSeq_RNAs	H. sapiens	219770	H. sapiens	GJD4	gap junction protein delta 4	GO:0014717 regulation of satellite cell activation involved in skeletal muscle regeneration;GO:0043416 regulation of skeletal muscle tissue regeneration;GO:0048638 regulation of developmental growth		Transporters:Transporter channels and pores					0.0	0.0	0.0	0.0	0.0	0.0	0.0	0.0	0.0	0.0	0.0	0.0	0.0	0.0	0.0	0.0	0.0	0.0	0.0	0.0
NM_173454	5151	RefSeq_RNAs	H. sapiens	5151	H. sapiens	PDE8A	phosphodiesterase 8A	GO:0006198 cAMP catabolic process;GO:0009214 cyclic nucleotide catabolic process;GO:1903206 negative regulation of hydrogen peroxide-induced cell death		Enzymes; ENZYME proteins:Hydrolases; Predicted intracellular proteins	Golgi apparatus (Approved)	3-isobutyl-1-methyl-7H-xanthine			0.0	0.0	0.0	1.0	0.0	0.0	0.0	0.0	0.0	1.0	0.0	0.0	0.0	0.0	0.0	0.0	0.0	0.0	0.0	1.0
NM_173660	285489	RefSeq_RNAs	H. sapiens	285489	H. sapiens	DOK7	docking protein 7	GO:0007528 neuromuscular junction development;GO:0061098 positive regulation of protein tyrosine kinase activity;GO:0061097 regulation of protein tyrosine kinase activity		Human disease related genes:Congenital malformations:Other congenital malformations; Predicted intracellular proteins; Disease related genes; Human disease related genes:Nervous system diseases:Other nervous and sensory system diseases	Nucleoplasm (Enhanced); Additional: Mitochondria				0.0	0.0	0.0	0.0	0.0	0.0	0.0	0.0	0.0	0.0	0.0	0.0	0.0	0.0	0.0	0.0	0.0	0.0	0.0	0.0
NM_173806	255762	RefSeq_RNAs	H. sapiens	255762	H. sapiens	PDZD9	PDZ domain containing 9			Predicted intracellular proteins					0.0	0.0	0.0	0.0	0.0	0.0	0.0	0.0	0.0	0.0	0.0	0.0	0.0	0.0	0.0	0.0	0.0	0.0	0.0	0.0
NM_175861	83857	RefSeq_RNAs	H. sapiens	83857	H. sapiens	TMTC1	transmembrane O-mannosyltransferase targeting cadherins 1	GO:0035269 protein O-linked mannosylation;GO:0035268 protein mannosylation;GO:0097502 mannosylation		Enzymes; ENZYME proteins:Transferases	Cytosol;Nucleoplasm (Approved)				0.0	0.0	0.0	0.0	0.0	0.0	0.0	0.0	0.0	0.0	0.0	0.0	0.0	0.0	0.0	0.0	0.0	0.0	0.0	0.0
NM_178040	23085	RefSeq_RNAs	H. sapiens	23085	H. sapiens	ERC1	ELKS/RAB6-interacting/CAST family member 1	GO:0048790 maintenance of presynaptic active zone structure;GO:1990709 presynaptic active zone organization;GO:0007252 I-kappaB phosphorylation		Predicted intracellular proteins; Cancer-related genes; Disease related genes	Cytosol (Supported); Additional: Plasma membrane;Vesicles		(M37)PID NFKAPPAB CANONICAL PATHWAY; (M110)PID IL1 PATHWAY		0.0	0.0	0.0	0.0	0.0	0.0	0.0	0.0	0.0	0.0	0.0	1.0	0.0	0.0	0.0	0.0	0.0	0.0	0.0	0.0
NM_178837	352909	RefSeq_RNAs	H. sapiens	352909	H. sapiens	DNAAF3	dynein axonemal assembly factor 3	GO:0070286 axonemal dynein complex assembly;GO:0044458 motile cilium assembly;GO:0035082 axoneme assembly		Predicted intracellular proteins; Human disease related genes:Respiratory diseases:Tracheobronchial diseases; Disease related genes	Mitochondria (Approved); Additional: Nuclear bodies				0.0	0.0	0.0	0.0	0.0	0.0	0.0	0.0	0.0	0.0	0.0	0.0	0.0	0.0	0.0	0.0	0.0	0.0	0.0	0.0
NM_181359	3570	RefSeq_RNAs	H. sapiens	3570	H. sapiens	IL6R	interleukin 6 receptor	GO:0002384 hepatic immune response;GO:0038154 interleukin-11-mediated signaling pathway;GO:0070120 ciliary neurotrophic factor-mediated signaling pathway		Candidate cardiovascular disease genes; CD markers; Cancer-related genes:Candidate cancer biomarkers; Predicted secreted proteins; FDA approved drug targets:Biotech drugs; Predicted intracellular proteins		Tocilizumab; Sarilumab	(M11736)SA MMP CYTOKINE CONNECTION; (M183)PID IL6 7 PATHWAY; (M100)PID SHP2 PATHWAY		0.0	0.0	0.0	0.0	0.0	0.0	0.0	0.0	0.0	0.0	0.0	0.0	0.0	1.0	0.0	1.0	0.0	0.0	0.0	0.0
NM_181786	284459	RefSeq_RNAs	H. sapiens	284459	H. sapiens	ZNF875	zinc finger protein 875	GO:0000122 negative regulation of transcription by RNA polymerase II;GO:0045892 negative regulation of transcription, DNA-templated;GO:1903507 negative regulation of nucleic acid-templated transcription		Predicted intracellular proteins; Transcription factors:Zinc-coordinating DNA-binding domains	Mitochondria;Nucleoplasm (Approved)				0.0	0.0	0.0	0.0	0.0	0.0	0.0	0.0	0.0	0.0	0.0	0.0	0.0	0.0	0.0	0.0	0.0	0.0	0.0	0.0
NM_194317	130574	RefSeq_RNAs	H. sapiens	130574	H. sapiens	LYPD6	LY6/PLAUR domain containing 6	GO:2000272 negative regulation of signaling receptor activity;GO:0090263 positive regulation of canonical Wnt signaling pathway;GO:0030177 positive regulation of Wnt signaling pathway		Predicted secreted proteins	Cytosol (Approved)				0.0	0.0	0.0	0.0	0.0	0.0	0.0	0.0	0.0	0.0	0.0	0.0	0.0	0.0	0.0	0.0	0.0	0.0	0.0	0.0
NM_198586	378884	RefSeq_RNAs	H. sapiens	378884	H. sapiens	NHLRC1	NHL repeat containing E3 ubiquitin protein ligase 1	GO:0005978 glycogen biosynthetic process;GO:0009250 glucan biosynthetic process;GO:0000271 polysaccharide biosynthetic process		Human disease related genes:Nervous system diseases:Epilepsy; Disease related genes; Potential drug targets; Enzymes; Predicted intracellular proteins; ENZYME proteins:Transferases	Vesicles (Uncertain)				0.0	0.0	0.0	0.0	0.0	0.0	0.0	0.0	0.0	0.0	0.0	0.0	0.0	0.0	0.0	0.0	0.0	0.0	0.0	0.0
NM_198859	166336	RefSeq_RNAs	H. sapiens	166336	H. sapiens	PRICKLE2	prickle planar cell polarity protein 2	GO:0060071 Wnt signaling pathway, planar cell polarity pathway;GO:0035567 non-canonical Wnt signaling pathway;GO:0090175 regulation of establishment of planar polarity		Human disease related genes:Nervous system diseases:Epilepsy; Predicted intracellular proteins; Disease related genes	Golgi apparatus (Approved); Additional: Vesicles				0.0	0.0	0.0	0.0	0.0	0.0	0.0	0.0	0.0	0.0	0.0	0.0	0.0	0.0	0.0	0.0	0.0	0.0	0.0	0.0
NM_199141	10498	RefSeq_RNAs	H. sapiens	10498	H. sapiens	CARM1	coactivator associated arginine methyltransferase 1	GO:0034971 histone H3-R17 methylation;GO:0034970 histone H3-R2 methylation;GO:2000171 negative regulation of dendrite development		Enzymes; Predicted intracellular proteins; Cancer-related genes:Mutational cancer driver genes; ENZYME proteins:Transferases	Nucleoplasm (Enhanced)		(M151)PID AR TF PATHWAY; (M58)PID AR PATHWAY; (M145)PID P53 DOWNSTREAM PATHWAY		0.0	0.0	0.0	0.0	0.0	0.0	0.0	0.0	0.0	0.0	0.0	0.0	0.0	0.0	0.0	0.0	0.0	0.0	0.0	0.0
NM_199438	56980	RefSeq_RNAs	H. sapiens	56980	H. sapiens	PRDM10	PR/SET domain 10	GO:0032259 methylation;GO:0045944 positive regulation of transcription by RNA polymerase II;GO:0045893 positive regulation of transcription, DNA-templated		Predicted intracellular proteins; Transcription factors:Zinc-coordinating DNA-binding domains	Nucleoplasm (Supported); Additional: Nucleoli fibrillar center;Vesicles				0.0	0.0	0.0	0.0	0.0	0.0	0.0	0.0	0.0	0.0	0.0	0.0	0.0	0.0	0.0	0.0	0.0	0.0	0.0	0.0
NM_201540	57447	RefSeq_RNAs	H. sapiens	57447	H. sapiens	NDRG2	NDRG family member 2	GO:0090361 regulation of platelet-derived growth factor production;GO:0021762 substantia nigra development;GO:0010574 regulation of vascular endothelial growth factor production		Predicted intracellular proteins	Centriolar satellite (Approved); Additional: Cytosol;Nucleoplasm		(M254)PID MYC REPRESS PATHWAY	(M5934)HALLMARK XENOBIOTIC METABOLISM	0.0	0.0	0.0	0.0	0.0	0.0	0.0	0.0	0.0	0.0	0.0	0.0	0.0	0.0	0.0	0.0	0.0	0.0	0.0	0.0
NM_201650	10233	RefSeq_RNAs	H. sapiens	10233	H. sapiens	LRRC23	leucine rich repeat containing 23	GO:0008150 biological_process		Predicted intracellular proteins	Nucleoli;Nucleoli rim (Supported)				0.0	0.0	0.0	0.0	0.0	0.0	0.0	0.0	0.0	0.0	0.0	0.0	0.0	0.0	0.0	0.0	0.0	0.0	0.0	0.0
NM_207317	133923	RefSeq_RNAs	H. sapiens	133923	H. sapiens	ZNF474	zinc finger protein 474			Predicted intracellular proteins	Nuclear membrane (Approved); Additional: Plasma membrane				0.0	0.0	0.0	0.0	0.0	0.0	0.0	0.0	0.0	0.0	0.0	0.0	0.0	0.0	0.0	0.0	0.0	0.0	0.0	0.0
NR_002612	8847	RefSeq_RNAs	H. sapiens	8847	H. sapiens	DLEU2	deleted in lymphocytic leukemia 2								0.0	0.0	0.0	0.0	0.0	0.0	0.0	0.0	0.0	0.0	0.0	0.0	0.0	0.0	0.0	0.0	0.0	0.0	0.0	0.0
NR_003063						None	None	None	None	None	None	None	None	None	nan	nan	nan	nan	nan	nan	nan	nan	nan	nan	nan	nan	nan	nan	nan	nan	nan	nan	nan	nan
NR_024009	150384	RefSeq_RNAs	H. sapiens	150384	H. sapiens	GTSE1-DT	GTSE1 divergent transcript								0.0	0.0	0.0	0.0	0.0	0.0	0.0	0.0	0.0	0.0	0.0	0.0	0.0	0.0	0.0	0.0	0.0	0.0	0.0	0.0
NR_026691	3587	RefSeq_RNAs	H. sapiens	3587	H. sapiens	IL10RA	interleukin 10 receptor subunit alpha	GO:0070086 ubiquitin-dependent endocytosis;GO:0046427 positive regulation of receptor signaling pathway via JAK-STAT;GO:1904894 positive regulation of receptor signaling pathway via STAT		Human disease related genes:Immune system diseases:Other immune system diseases; CD markers; Disease related genes	Plasma membrane (Supported); Additional: Cytosol			(M5947)HALLMARK IL2 STAT5 SIGNALING; (M5913)HALLMARK INTERFERON GAMMA RESPONSE; (M5932)HALLMARK INFLAMMATORY RESPONSE	0.0	0.0	0.0	0.0	1.0	0.0	0.0	0.0	0.0	0.0	0.0	0.0	0.0	0.0	0.0	0.0	0.0	0.0	0.0	0.0
NR_027310	149047	RefSeq_RNAs	H. sapiens	149047	H. sapiens	MGC27382	uncharacterized MGC27382								0.0	0.0	0.0	0.0	0.0	0.0	0.0	0.0	0.0	0.0	0.0	0.0	0.0	0.0	0.0	0.0	0.0	0.0	0.0	0.0
NR_027476						None	None	None	None	None	None	None	None	None	nan	nan	nan	nan	nan	nan	nan	nan	nan	nan	nan	nan	nan	nan	nan	nan	nan	nan	nan	nan
NR_031680	100313884	RefSeq_RNAs	H. sapiens	100313884	H. sapiens	MIR548H4	microRNA 548h-4	GO:0035195 gene silencing by miRNA;GO:0035194 post-transcriptional gene silencing by RNA;GO:0016441 posttranscriptional gene silencing							0.0	0.0	0.0	0.0	0.0	0.0	0.0	0.0	0.0	0.0	0.0	0.0	0.0	0.0	0.0	0.0	0.0	0.0	0.0	0.0
NR_033258	9839	RefSeq_RNAs	H. sapiens	9839	H. sapiens	ZEB2	zinc finger E-box binding homeobox 2	GO:0097324 melanocyte migration;GO:1903056 regulation of melanosome organization;GO:0045636 positive regulation of melanocyte differentiation		Human disease related genes:Congenital malformations:Other congenital malformations; Predicted intracellular proteins; Disease related genes; Transcription factors:Helix-turn-helix domains	Nucleoli (Supported); Additional: Cytosol;Nucleoplasm				0.0	0.0	0.0	0.0	0.0	0.0	0.0	0.0	0.0	0.0	0.0	0.0	0.0	0.0	0.0	0.0	0.0	0.0	0.0	0.0

## Sheet: Enrichment
GroupID	Category	Term	Description	LogP	Log(q-value)	InTerm_InList	Genes	Symbols
1_Summary	GO Biological Processes	GO:0097435	supramolecular fiber organization	-4.70728	-0.442937	13/522	1277,1465,2131,4015,4741,7148,27289,50861,57471,59341,84033,221692,390594,776,2317,3764,4289,4637	COL1A1,CSRP1,EXT1,LOX,NEFM,TNXB,RND1,STMN3,ERMN,TRPV4,OBSCN,PHACTR1,KBTBD13,CACNA1D,FLNB,KCNJ8,MKLN1,MYL6
1_Member	GO Biological Processes	GO:0097435	supramolecular fiber organization	-4.70728	-0.442937	13/522	1277,1465,2131,4015,4741,7148,27289,50861,57471,59341,84033,221692,390594	COL1A1,CSRP1,EXT1,LOX,NEFM,TNXB,RND1,STMN3,ERMN,TRPV4,OBSCN,PHACTR1,KBTBD13
1_Member	GO Biological Processes	GO:0030029	actin filament-based process	-4.07534	-0.442937	13/602	776,1465,2317,3764,4289,4637,7148,27289,57471,59341,84033,221692,390594	CACNA1D,CSRP1,FLNB,KCNJ8,MKLN1,MYL6,TNXB,RND1,ERMN,TRPV4,OBSCN,PHACTR1,KBTBD13
1_Member	GO Biological Processes	GO:0030036	actin cytoskeleton organization	-2.75257	-0.11345	10/540	1465,2317,4289,7148,27289,57471,59341,84033,221692,390594	CSRP1,FLNB,MKLN1,TNXB,RND1,ERMN,TRPV4,OBSCN,PHACTR1,KBTBD13
1_Member	GO Biological Processes	GO:0031532	actin cytoskeleton reorganization	-2.05107	0	3/70	4289,59341,221692	MKLN1,TRPV4,PHACTR1
2_Summary	GO Biological Processes	GO:0006971	hypotonic response	-4.45831	-0.442937	3/11	4638,57468,59341,6750	MYLK,SLC12A5,TRPV4,SST
2_Member	GO Biological Processes	GO:0006971	hypotonic response	-4.45831	-0.442937	3/11	4638,57468,59341	MYLK,SLC12A5,TRPV4
2_Member	GO Biological Processes	GO:0006970	response to osmotic stress	-3.03506	-0.205237	4/71	4638,6750,57468,59341	MYLK,SST,SLC12A5,TRPV4
3_Summary	GO Biological Processes	GO:0051056	regulation of small GTPase mediated signal transduction	-4.02934	-0.442937	9/299	29,23263,23362,23526,26030,50649,50861,56882,84033,55970,1793,4637,4638,5903,8379,27289	ABR,MCF2L,PSD3,ARHGAP45,PLEKHG3,ARHGEF4,STMN3,CDC42SE1,OBSCN,GNG12,DOCK1,MYL6,MYLK,RANBP2,MAD1L1,RND1
3_Member	GO Biological Processes	GO:0051056	regulation of small GTPase mediated signal transduction	-4.02934	-0.442937	9/299	29,23263,23362,23526,26030,50649,50861,56882,84033	ABR,MCF2L,PSD3,ARHGAP45,PLEKHG3,ARHGEF4,STMN3,CDC42SE1,OBSCN
3_Member	Reactome Gene Sets	R-HSA-416482	G alpha (12/13) signalling events	-3.89107	-0.442937	5/80	29,23263,50649,55970,84033	ABR,MCF2L,ARHGEF4,GNG12,OBSCN
3_Member	Reactome Gene Sets	R-HSA-8980692	RHOA GTPase cycle	-3.54692	-0.346362	6/147	29,23263,23526,26030,50649,84033	ABR,MCF2L,ARHGAP45,PLEKHG3,ARHGEF4,OBSCN
3_Member	Reactome Gene Sets	R-HSA-193648	NRAGE signals death through JNK	-3.33994	-0.272004	4/59	29,23263,50649,84033	ABR,MCF2L,ARHGEF4,OBSCN
3_Member	Reactome Gene Sets	R-HSA-9013149	RAC1 GTPase cycle	-3.02044	-0.205237	6/185	29,1793,23263,23526,26030,50649	ABR,DOCK1,MCF2L,ARHGAP45,PLEKHG3,ARHGEF4
3_Member	Reactome Gene Sets	R-HSA-204998	Cell death signalling via NRAGE, NRIF and NADE	-2.92454	-0.179913	4/76	29,23263,50649,84033	ABR,MCF2L,ARHGEF4,OBSCN
3_Member	Reactome Gene Sets	R-HSA-194315	Signaling by Rho GTPases	-2.8776	-0.164388	12/707	29,1793,4637,4638,5903,8379,23263,23526,26030,27289,50649,84033	ABR,DOCK1,MYL6,MYLK,RANBP2,MAD1L1,MCF2L,ARHGAP45,PLEKHG3,RND1,ARHGEF4,OBSCN
3_Member	Reactome Gene Sets	R-HSA-9716542	Signaling by Rho GTPases, Miro GTPases and RHOBTB3	-2.7962	-0.148486	12/723	29,1793,4637,4638,5903,8379,23263,23526,26030,27289,50649,84033	ABR,DOCK1,MYL6,MYLK,RANBP2,MAD1L1,MCF2L,ARHGAP45,PLEKHG3,RND1,ARHGEF4,OBSCN
3_Member	Reactome Gene Sets	R-HSA-9013148	CDC42 GTPase cycle	-2.58597	-0.0316796	5/155	29,23263,23526,26030,50649	ABR,MCF2L,ARHGAP45,PLEKHG3,ARHGEF4
3_Member	Canonical Pathways	M68	PID RHOA REG PATHWAY	-2.56214	-0.0283633	3/46	29,23263,84033	ABR,MCF2L,OBSCN
3_Member	Reactome Gene Sets	R-HSA-193704	p75 NTR receptor-mediated signalling	-2.53577	-0.0279323	4/97	29,23263,50649,84033	ABR,MCF2L,ARHGEF4,OBSCN
3_Member	Reactome Gene Sets	R-HSA-9012999	RHO GTPase cycle	-2.20258	0	8/449	29,1793,23263,23526,26030,27289,50649,84033	ABR,DOCK1,MCF2L,ARHGAP45,PLEKHG3,RND1,ARHGEF4,OBSCN
4_Summary	Reactome Gene Sets	R-HSA-372790	Signaling by GPCR	-3.97025	-0.442937	14/704	29,115,2848,2863,2912,5151,6750,8527,9034,23263,29933,50649,55970,84033,9465	ABR,ADCY9,GPR25,GPR39,GRM2,PDE8A,SST,DGKD,CCRL2,MCF2L,GPR132,ARHGEF4,GNG12,OBSCN,AKAP7
4_Member	Reactome Gene Sets	R-HSA-372790	Signaling by GPCR	-3.97025	-0.442937	14/704	29,115,2848,2863,2912,5151,6750,8527,9034,23263,29933,50649,55970,84033	ABR,ADCY9,GPR25,GPR39,GRM2,PDE8A,SST,DGKD,CCRL2,MCF2L,GPR132,ARHGEF4,GNG12,OBSCN
4_Member	Reactome Gene Sets	R-HSA-388396	GPCR downstream signalling	-3.88653	-0.442937	13/629	29,115,2848,2863,2912,5151,6750,8527,23263,29933,50649,55970,84033	ABR,ADCY9,GPR25,GPR39,GRM2,PDE8A,SST,DGKD,MCF2L,GPR132,ARHGEF4,GNG12,OBSCN
4_Member	Reactome Gene Sets	R-HSA-418555	G alpha (s) signalling events	-2.71177	-0.105447	5/145	115,2848,2863,5151,55970	ADCY9,GPR25,GPR39,PDE8A,GNG12
4_Member	WikiPathways	WP35	G protein signaling pathways	-2.55203	-0.0279323	4/96	115,5151,9465,55970	ADCY9,PDE8A,AKAP7,GNG12
4_Member	Reactome Gene Sets	R-HSA-9660821	ADORA2B mediated anti-inflammatory cytokines production	-2.04166	0	4/134	115,2848,2863,55970	ADCY9,GPR25,GPR39,GNG12
5_Summary	GO Biological Processes	GO:0098657	import into cell	-3.93815	-0.442937	7/179	3587,3764,3768,7036,57468,59341,261729,3755,9196,56660,776,2741,8911,26503,3208,7871,80863,2912,4638	IL10RA,KCNJ8,KCNJ12,TFR2,SLC12A5,TRPV4,STEAP2,KCNG1,KCNAB3,KCNK12,CACNA1D,GLRA1,CACNA1I,SLC17A5,HPCA,SLMAP,PRRT1,GRM2,MYLK
5_Member	GO Biological Processes	GO:0098657	import into cell	-3.93815	-0.442937	7/179	3587,3764,3768,7036,57468,59341,261729	IL10RA,KCNJ8,KCNJ12,TFR2,SLC12A5,TRPV4,STEAP2
5_Member	GO Biological Processes	GO:0098659	inorganic cation import across plasma membrane	-3.65023	-0.417491	5/90	3764,3768,57468,59341,261729	KCNJ8,KCNJ12,SLC12A5,TRPV4,STEAP2
5_Member	GO Biological Processes	GO:0099587	inorganic ion import across plasma membrane	-3.65023	-0.417491	5/90	3764,3768,57468,59341,261729	KCNJ8,KCNJ12,SLC12A5,TRPV4,STEAP2
5_Member	GO Biological Processes	GO:0071805	potassium ion transmembrane transport	-3.37948	-0.287049	6/158	3755,3764,3768,9196,56660,57468	KCNG1,KCNJ8,KCNJ12,KCNAB3,KCNK12,SLC12A5
5_Member	GO Biological Processes	GO:0098660	inorganic ion transmembrane transport	-3.26724	-0.248734	12/637	776,2741,3755,3764,3768,8911,9196,26503,56660,57468,59341,261729	CACNA1D,GLRA1,KCNG1,KCNJ8,KCNJ12,CACNA1I,KCNAB3,SLC17A5,KCNK12,SLC12A5,TRPV4,STEAP2
5_Member	GO Biological Processes	GO:0006813	potassium ion transport	-3.23863	-0.248734	6/168	3755,3764,3768,9196,56660,57468	KCNG1,KCNJ8,KCNJ12,KCNAB3,KCNK12,SLC12A5
5_Member	GO Biological Processes	GO:0098662	inorganic cation transmembrane transport	-3.11599	-0.248734	11/571	776,3755,3764,3768,8911,9196,26503,56660,57468,59341,261729	CACNA1D,KCNG1,KCNJ8,KCNJ12,CACNA1I,KCNAB3,SLC17A5,KCNK12,SLC12A5,TRPV4,STEAP2
5_Member	GO Biological Processes	GO:0034765	regulation of ion transmembrane transport	-3.11369	-0.248734	10/483	776,3208,3755,3764,3768,7871,8911,9196,56660,80863	CACNA1D,HPCA,KCNG1,KCNJ8,KCNJ12,SLMAP,CACNA1I,KCNAB3,KCNK12,PRRT1
5_Member	GO Biological Processes	GO:0043269	regulation of ion transport	-2.99397	-0.203583	12/685	776,2912,3208,3755,3764,3768,4638,7871,8911,9196,56660,80863	CACNA1D,GRM2,HPCA,KCNG1,KCNJ8,KCNJ12,MYLK,SLMAP,CACNA1I,KCNAB3,KCNK12,PRRT1
5_Member	GO Biological Processes	GO:0030001	metal ion transport	-2.87982	-0.164388	11/611	776,3755,3764,3768,7036,8911,9196,56660,57468,59341,261729	CACNA1D,KCNG1,KCNJ8,KCNJ12,TFR2,CACNA1I,KCNAB3,KCNK12,SLC12A5,TRPV4,STEAP2
5_Member	GO Biological Processes	GO:0098739	import across plasma membrane	-2.72491	-0.107434	5/144	3764,3768,57468,59341,261729	KCNJ8,KCNJ12,SLC12A5,TRPV4,STEAP2
5_Member	GO Biological Processes	GO:0098655	cation transmembrane transport	-2.72173	-0.107434	11/640	776,3755,3764,3768,8911,9196,26503,56660,57468,59341,261729	CACNA1D,KCNG1,KCNJ8,KCNJ12,CACNA1I,KCNAB3,SLC17A5,KCNK12,SLC12A5,TRPV4,STEAP2
5_Member	GO Biological Processes	GO:1990573	potassium ion import across plasma membrane	-2.61754	-0.0490086	3/44	3764,3768,57468	KCNJ8,KCNJ12,SLC12A5
5_Member	GO Biological Processes	GO:0034762	regulation of transmembrane transport	-2.52912	-0.0275286	10/580	776,3208,3755,3764,3768,7871,8911,9196,56660,80863	CACNA1D,HPCA,KCNG1,KCNJ8,KCNJ12,SLMAP,CACNA1I,KCNAB3,KCNK12,PRRT1
6_Summary	GO Biological Processes	GO:0061061	muscle structure development	-3.74813	-0.417491	11/480	1465,2274,2317,3956,4015,4637,4638,5079,26508,84033,221937	CSRP1,FHL2,FLNB,LGALS1,LOX,MYL6,MYLK,PAX5,HEYL,OBSCN,FOXK1
6_Member	GO Biological Processes	GO:0061061	muscle structure development	-3.74813	-0.417491	11/480	1465,2274,2317,3956,4015,4637,4638,5079,26508,84033,221937	CSRP1,FHL2,FLNB,LGALS1,LOX,MYL6,MYLK,PAX5,HEYL,OBSCN,FOXK1
6_Member	GO Biological Processes	GO:0060537	muscle tissue development	-2.56428	-0.0283633	7/306	1465,2274,2317,4637,4638,5079,26508	CSRP1,FHL2,FLNB,MYL6,MYLK,PAX5,HEYL
6_Member	GO Biological Processes	GO:0007519	skeletal muscle tissue development	-2.20743	0	4/120	2317,4637,5079,26508	FLNB,MYL6,PAX5,HEYL
6_Member	GO Biological Processes	GO:0007517	muscle organ development	-2.09601	0	6/285	2317,4637,4638,5079,26508,221937	FLNB,MYL6,MYLK,PAX5,HEYL,FOXK1
6_Member	GO Biological Processes	GO:0060538	skeletal muscle organ development	-2.0754	0	4/131	2317,4637,5079,26508	FLNB,MYL6,PAX5,HEYL
7_Summary	KEGG Pathway	hsa04727	GABAergic synapse	-3.67294	-0.417491	5/89	115,776,2571,55970,57468,2741,2899,3755,3764,3768,9196,9369,2912	ADCY9,CACNA1D,GAD1,GNG12,SLC12A5,GLRA1,GRIK3,KCNG1,KCNJ8,KCNJ12,KCNAB3,NRXN3,GRM2
7_Member	KEGG Pathway	hsa04727	GABAergic synapse	-3.67294	-0.417491	5/89	115,776,2571,55970,57468	ADCY9,CACNA1D,GAD1,GNG12,SLC12A5
7_Member	Reactome Gene Sets	R-HSA-112316	Neuronal System	-3.66875	-0.417491	10/410	115,2571,2741,2899,3755,3764,3768,9196,9369,55970	ADCY9,GAD1,GLRA1,GRIK3,KCNG1,KCNJ8,KCNJ12,KCNAB3,NRXN3,GNG12
7_Member	Reactome Gene Sets	R-HSA-1296071	Potassium Channels	-3.37846	-0.287049	5/103	3755,3764,3768,9196,55970	KCNG1,KCNJ8,KCNJ12,KCNAB3,GNG12
7_Member	KEGG Pathway	hsa04724	Glutamatergic synapse	-3.17716	-0.248734	5/114	115,776,2899,2912,55970	ADCY9,CACNA1D,GRIK3,GRM2,GNG12
7_Member	Reactome Gene Sets	R-HSA-1296065	Inwardly rectifying K+ channels	-2.90632	-0.17242	3/35	3764,3768,55970	KCNJ8,KCNJ12,GNG12
7_Member	Reactome Gene Sets	R-HSA-977444	GABA B receptor activation	-2.64629	-0.0704547	3/43	115,3768,55970	ADCY9,KCNJ12,GNG12
7_Member	Reactome Gene Sets	R-HSA-991365	Activation of GABAB receptors	-2.64629	-0.0704547	3/43	115,3768,55970	ADCY9,KCNJ12,GNG12
7_Member	KEGG Pathway	hsa04725	Cholinergic synapse	-2.29906	0	4/113	115,776,3768,55970	ADCY9,CACNA1D,KCNJ12,GNG12
7_Member	Reactome Gene Sets	R-HSA-977443	GABA receptor activation	-2.23598	0	3/60	115,3768,55970	ADCY9,KCNJ12,GNG12
7_Member	Reactome Gene Sets	R-HSA-112315	Transmission across Chemical Synapses	-2.2062	0	6/270	115,2571,2741,2899,3768,55970	ADCY9,GAD1,GLRA1,GRIK3,KCNJ12,GNG12
7_Member	Reactome Gene Sets	R-HSA-112314	Neurotransmitter receptors and postsynaptic signal transmission	-2.07643	0	5/205	115,2741,2899,3768,55970	ADCY9,GLRA1,GRIK3,KCNJ12,GNG12
8_Summary	GO Biological Processes	GO:0003012	muscle system process	-3.47702	-0.306421	8/281	776,2741,3764,3768,4637,4638,7871,390594,115	CACNA1D,GLRA1,KCNJ8,KCNJ12,MYL6,MYLK,SLMAP,KBTBD13,ADCY9
8_Member	GO Biological Processes	GO:0003012	muscle system process	-3.47702	-0.306421	8/281	776,2741,3764,3768,4637,4638,7871,390594	CACNA1D,GLRA1,KCNJ8,KCNJ12,MYL6,MYLK,SLMAP,KBTBD13
8_Member	GO Biological Processes	GO:0006936	muscle contraction	-3.31022	-0.264565	7/227	776,2741,3764,3768,4637,4638,7871	CACNA1D,GLRA1,KCNJ8,KCNJ12,MYL6,MYLK,SLMAP
8_Member	KEGG Pathway	hsa04921	Oxytocin signaling pathway	-2.59812	-0.0367601	5/154	115,776,3768,4637,4638	ADCY9,CACNA1D,KCNJ12,MYL6,MYLK
8_Member	GO Biological Processes	GO:0070252	actin-mediated cell contraction	-2.10326	0	3/67	776,3764,4637	CACNA1D,KCNJ8,MYL6
8_Member	KEGG Pathway	hsa04270	Vascular smooth muscle contraction	-2.04166	0	4/134	115,776,4637,4638	ADCY9,CACNA1D,MYL6,MYLK
9_Summary	GO Biological Processes	GO:0030199	collagen fibril organization	-3.42693	-0.287049	4/56	1277,2131,4015,7148,59341,1465,4855,8527,375033,140606	COL1A1,EXT1,LOX,TNXB,TRPV4,CSRP1,NOTCH4,DGKD,PEAR1,SELENOM
9_Member	GO Biological Processes	GO:0030199	collagen fibril organization	-3.42693	-0.287049	4/56	1277,2131,4015,7148	COL1A1,EXT1,LOX,TNXB
9_Member	GO Biological Processes	GO:0060351	cartilage development involved in endochondral bone morphogenesis	-3.10406	-0.248734	3/30	1277,2131,59341	COL1A1,EXT1,TRPV4
9_Member	GO Biological Processes	GO:0042060	wound healing	-2.41344	0	7/326	1277,1465,2131,4015,4855,8527,375033	COL1A1,CSRP1,EXT1,LOX,NOTCH4,DGKD,PEAR1
9_Member	GO Biological Processes	GO:0060350	endochondral bone morphogenesis	-2.31981	0	3/56	1277,2131,59341	COL1A1,EXT1,TRPV4
9_Member	GO Biological Processes	GO:0061448	connective tissue development	-2.05082	0	5/208	1277,2131,4015,59341,140606	COL1A1,EXT1,LOX,TRPV4,SELENOM
10_Summary	KEGG Pathway	hsa04927	Cortisol synthesis and secretion	-3.17971	-0.248734	4/65	115,776,5151,8911,1291,2741,3764,55970,59341,2899,7871,56660,152404,1793,4637,5306,6141,7003,27289	ADCY9,CACNA1D,PDE8A,CACNA1I,COL6A1,GLRA1,KCNJ8,GNG12,TRPV4,GRIK3,SLMAP,KCNK12,IGSF11,DOCK1,MYL6,PITPNA,RPL18,TEAD1,RND1
10_Member	KEGG Pathway	hsa04927	Cortisol synthesis and secretion	-3.17971	-0.248734	4/65	115,776,5151,8911	ADCY9,CACNA1D,PDE8A,CACNA1I
10_Member	Reactome Gene Sets	R-HSA-419037	NCAM1 interactions	-2.67577	-0.0772752	3/42	776,1291,8911	CACNA1D,COL6A1,CACNA1I
10_Member	GO Biological Processes	GO:0001508	action potential	-2.53577	-0.0279323	4/97	776,2741,3764,8911	CACNA1D,GLRA1,KCNJ8,CACNA1I
10_Member	KEGG Pathway	hsa04713	Circadian entrainment	-2.53577	-0.0279323	4/97	115,776,8911,55970	ADCY9,CACNA1D,CACNA1I,GNG12
10_Member	GO Biological Processes	GO:0070509	calcium ion import	-2.45883	0	3/50	776,8911,59341	CACNA1D,CACNA1I,TRPV4
10_Member	GO Biological Processes	GO:0042391	regulation of membrane potential	-2.34233	0	8/425	776,2741,2899,3764,7871,8911,56660,152404	CACNA1D,GLRA1,GRIK3,KCNJ8,SLMAP,CACNA1I,KCNK12,IGSF11
10_Member	Reactome Gene Sets	R-HSA-375165	NCAM signaling for neurite out-growth	-2.17709	0	3/63	776,1291,8911	CACNA1D,COL6A1,CACNA1I
10_Member	Reactome Gene Sets	R-HSA-9675108	Nervous system development	-2.05245	0	9/577	776,1291,1793,4637,5306,6141,7003,8911,27289	CACNA1D,COL6A1,DOCK1,MYL6,PITPNA,RPL18,TEAD1,CACNA1I,RND1
11_Summary	GO Biological Processes	GO:0043200	response to amino acid	-3.17716	-0.248734	5/114	1277,1291,2741,3208,6750,4015,2274	COL1A1,COL6A1,GLRA1,HPCA,SST,LOX,FHL2
11_Member	GO Biological Processes	GO:0043200	response to amino acid	-3.17716	-0.248734	5/114	1277,1291,2741,3208,6750	COL1A1,COL6A1,GLRA1,HPCA,SST
11_Member	GO Biological Processes	GO:0001101	response to acid chemical	-2.93581	-0.180188	5/129	1277,1291,2741,3208,6750	COL1A1,COL6A1,GLRA1,HPCA,SST
11_Member	Reactome Gene Sets	R-HSA-2022090	Assembly of collagen fibrils and other multimeric structures	-2.21599	0	3/61	1277,1291,4015	COL1A1,COL6A1,LOX
11_Member	GO Biological Processes	GO:0001649	osteoblast differentiation	-2.06405	0	4/132	1277,1291,2274,4015	COL1A1,COL6A1,FHL2,LOX
12_Summary	GO Biological Processes	GO:0007610	behavior	-3.16598	-0.248734	11/563	2131,2571,2741,2912,5079,6886,9369,10716,57468,80863,285671,2899,6750,23085,93664	EXT1,GAD1,GLRA1,GRM2,PAX5,TAL1,NRXN3,TBR1,SLC12A5,PRRT1,RNF180,GRIK3,SST,ERC1,CADPS2
12_Member	GO Biological Processes	GO:0007610	behavior	-3.16598	-0.248734	11/563	2131,2571,2741,2912,5079,6886,9369,10716,57468,80863,285671	EXT1,GAD1,GLRA1,GRM2,PAX5,TAL1,NRXN3,TBR1,SLC12A5,PRRT1,RNF180
12_Member	GO Biological Processes	GO:0007268	chemical synaptic transmission	-3.13475	-0.248734	9/396	2131,2571,2741,2899,2912,6750,23085,57468,93664	EXT1,GAD1,GLRA1,GRIK3,GRM2,SST,ERC1,SLC12A5,CADPS2
12_Member	GO Biological Processes	GO:0098916	anterograde trans-synaptic signaling	-3.13475	-0.248734	9/396	2131,2571,2741,2899,2912,6750,23085,57468,93664	EXT1,GAD1,GLRA1,GRIK3,GRM2,SST,ERC1,SLC12A5,CADPS2
12_Member	GO Biological Processes	GO:0099537	trans-synaptic signaling	-3.00668	-0.204061	9/413	2131,2571,2741,2899,2912,6750,23085,57468,93664	EXT1,GAD1,GLRA1,GRIK3,GRM2,SST,ERC1,SLC12A5,CADPS2
12_Member	GO Biological Processes	GO:0030534	adult behavior	-2.83402	-0.150094	5/136	2741,2912,5079,9369,285671	GLRA1,GRM2,PAX5,NRXN3,RNF180
12_Member	GO Biological Processes	GO:0099536	synaptic signaling	-2.80345	-0.148486	9/442	2131,2571,2741,2899,2912,6750,23085,57468,93664	EXT1,GAD1,GLRA1,GRIK3,GRM2,SST,ERC1,SLC12A5,CADPS2
13_Summary	GO Biological Processes	GO:0045761	regulation of adenylate cyclase activity	-3.02096	-0.205237	3/32	776,2912,3208	CACNA1D,GRM2,HPCA
13_Member	GO Biological Processes	GO:0045761	regulation of adenylate cyclase activity	-3.02096	-0.205237	3/32	776,2912,3208	CACNA1D,GRM2,HPCA
13_Member	GO Biological Processes	GO:0051339	regulation of lyase activity	-2.41054	0	3/52	776,2912,3208	CACNA1D,GRM2,HPCA
13_Member	GO Biological Processes	GO:0031279	regulation of cyclase activity	-2.36424	0	3/54	776,2912,3208	CACNA1D,GRM2,HPCA
14_Summary	GO Biological Processes	GO:0002526	acute inflammatory response	-2.94598	-0.180188	4/75	2131,3570,7036,59307	EXT1,IL6R,TFR2,SIGIRR
14_Member	GO Biological Processes	GO:0002526	acute inflammatory response	-2.94598	-0.180188	4/75	2131,3570,7036,59307	EXT1,IL6R,TFR2,SIGIRR
14_Member	GO Biological Processes	GO:0006953	acute-phase response	-2.73711	-0.107434	3/40	3570,7036,59307	IL6R,TFR2,SIGIRR
15_Summary	GO Biological Processes	GO:1901976	regulation of cell cycle checkpoint	-2.94331	-0.180188	3/34	6118,8379,79621	RPA2,MAD1L1,RNASEH2B
15_Member	GO Biological Processes	GO:1901976	regulation of cell cycle checkpoint	-2.94331	-0.180188	3/34	6118,8379,79621	RPA2,MAD1L1,RNASEH2B
16_Summary	KEGG Pathway	hsa04510	Focal adhesion	-2.83586	-0.150094	6/201	1277,1291,1793,2317,4638,7148,8822,50649,55970,3570,118788	COL1A1,COL6A1,DOCK1,FLNB,MYLK,TNXB,FGF17,ARHGEF4,GNG12,IL6R,PIK3AP1
16_Member	KEGG Pathway	hsa04510	Focal adhesion	-2.83586	-0.150094	6/201	1277,1291,1793,2317,4638,7148	COL1A1,COL6A1,DOCK1,FLNB,MYLK,TNXB
16_Member	WikiPathways	WP51	Regulation of actin cytoskeleton	-2.64764	-0.0704547	5/150	1793,4638,8822,50649,55970	DOCK1,MYLK,FGF17,ARHGEF4,GNG12
16_Member	WikiPathways	WP4172	PI3K-Akt signaling pathway	-2.28092	0	7/345	1277,1291,3570,7148,8822,55970,118788	COL1A1,COL6A1,IL6R,TNXB,FGF17,GNG12,PIK3AP1
16_Member	KEGG Pathway	hsa04151	PI3K-Akt signaling pathway	-2.22147	0	7/354	1277,1291,3570,7148,8822,55970,118788	COL1A1,COL6A1,IL6R,TNXB,FGF17,GNG12,PIK3AP1
16_Member	WikiPathways	WP306	Focal adhesion	-2.10251	0	5/202	1277,1793,2317,4638,7148	COL1A1,DOCK1,FLNB,MYLK,TNXB
17_Summary	GO Biological Processes	GO:0021879	forebrain neuron differentiation	-2.83567	-0.150094	3/37	10716,23440,57178,5079,221692	TBR1,OTP,ZMIZ1,PAX5,PHACTR1
17_Member	GO Biological Processes	GO:0021879	forebrain neuron differentiation	-2.83567	-0.150094	3/37	10716,23440,57178	TBR1,OTP,ZMIZ1
17_Member	GO Biological Processes	GO:0021872	forebrain generation of neurons	-2.5093	-0.0199515	3/48	10716,23440,57178	TBR1,OTP,ZMIZ1
17_Member	GO Biological Processes	GO:0021987	cerebral cortex development	-2.31269	0	4/112	5079,10716,57178,221692	PAX5,TBR1,ZMIZ1,PHACTR1
18_Summary	WikiPathways	WP3888	VEGFA-VEGFR2 signaling pathway	-2.82364	-0.149055	9/439	1465,2274,2317,4855,6886,7148,9034,24147,27289	CSRP1,FHL2,FLNB,NOTCH4,TAL1,TNXB,CCRL2,FJX1,RND1
18_Member	WikiPathways	WP3888	VEGFA-VEGFR2 signaling pathway	-2.82364	-0.149055	9/439	1465,2274,2317,4855,6886,7148,9034,24147,27289	CSRP1,FHL2,FLNB,NOTCH4,TAL1,TNXB,CCRL2,FJX1,RND1
19_Summary	GO Biological Processes	GO:0035264	multicellular organism growth	-2.80217	-0.148486	4/82	2131,6668,57468,140606	EXT1,SP2,SLC12A5,SELENOM
19_Member	GO Biological Processes	GO:0035264	multicellular organism growth	-2.80217	-0.148486	4/82	2131,6668,57468,140606	EXT1,SP2,SLC12A5,SELENOM
20_Summary	GO Biological Processes	GO:0007162	negative regulation of cell adhesion	-2.57215	-0.0283633	7/305	1277,3135,4855,8379,27289,59341,80149,4255,4363,4638,8428,6750,29937,221937,1859,5151,6118,51149,79621	COL1A1,HLA-G,NOTCH4,MAD1L1,RND1,TRPV4,ZC3H12A,MGMT,ABCC1,MYLK,STK24,SST,NENF,FOXK1,DYRK1A,PDE8A,RPA2,MRNIP,RNASEH2B
20_Member	GO Biological Processes	GO:0007162	negative regulation of cell adhesion	-2.57215	-0.0283633	7/305	1277,3135,4855,8379,27289,59341,80149	COL1A1,HLA-G,NOTCH4,MAD1L1,RND1,TRPV4,ZC3H12A
20_Member	GO Biological Processes	GO:0062197	cellular response to chemical stress	-2.29214	0	6/259	4255,4363,4638,8428,59341,80149	MGMT,ABCC1,MYLK,STK24,TRPV4,ZC3H12A
20_Member	GO Biological Processes	GO:0031667	response to nutrient levels	-2.27114	0	8/437	1277,4255,6750,8428,29937,59341,80149,221937	COL1A1,MGMT,SST,STK24,NENF,TRPV4,ZC3H12A,FOXK1
20_Member	GO Biological Processes	GO:0022408	negative regulation of cell-cell adhesion	-2.12908	0	5/199	3135,4855,8379,59341,80149	HLA-G,NOTCH4,MAD1L1,TRPV4,ZC3H12A
20_Member	GO Biological Processes	GO:0009991	response to extracellular stimulus	-2.08855	0	8/470	1277,4255,6750,8428,29937,59341,80149,221937	COL1A1,MGMT,SST,STK24,NENF,TRPV4,ZC3H12A,FOXK1
20_Member	GO Biological Processes	GO:0080135	regulation of cellular response to stress	-2.00635	0	10/692	1859,3135,4255,5151,6118,8428,51149,59341,79621,80149	DYRK1A,HLA-G,MGMT,PDE8A,RPA2,STK24,MRNIP,TRPV4,RNASEH2B,ZC3H12A
