# Supplementary material for: A new blood based epigenetic age predictor for adolescents and young adults
Source: Sci Rep. 2023 Feb 9;13:2303. doi: 10.1038/s41598-023-29381-7 (PMC9911637; doi:10.1038/s41598-023-29381-7)
Supplement: Supplementary file 6 — Supplementary Information 6. [file 41598_2023_29381_MOESM6_ESM.xlsx]

## Sheet: Site_trauma_associated
Supplementary file 6. CpG sites associated with various traumatic events
Site	Study	Tissue	Trauma
cg12456011	Mehta_2013	blood	childhood_trauma
cg14497787	Mehta_2013	blood	childhood_trauma
cg00703040	Mehta_2013	blood	childhood_trauma
cg11740570	Mehta_2013	blood	childhood_trauma
cg24479785	Mehta_2013	blood	childhood_trauma
cg01279538	Mehta_2013	blood	childhood_trauma
cg03407594	Mehta_2013	blood	childhood_trauma
cg05335686	Mehta_2013	blood	childhood_trauma
cg05578029	Mehta_2013	blood	childhood_trauma
cg19908188	Mehta_2013	blood	childhood_trauma
cg21340815	Mehta_2013	blood	childhood_trauma
cg23156029	Mehta_2013	blood	childhood_trauma
cg20473452	Mehta_2013	blood	childhood_trauma
cg20839554	Mehta_2013	blood	childhood_trauma
cg23152931	Mehta_2013	blood	childhood_trauma
cg10920905	Mehta_2013	blood	childhood_trauma
cg05852477	Mehta_2013	blood	childhood_trauma
cg13673779	Mehta_2013	blood	childhood_trauma
cg10186347	Mehta_2013	blood	childhood_trauma
cg08756008	Mehta_2013	blood	childhood_trauma
cg17076667	Mehta_2013	blood	childhood_trauma
cg18908677	Mehta_2013	blood	childhood_trauma
cg17368989	Mehta_2013	blood	childhood_trauma
cg14016620	Mehta_2013	blood	childhood_trauma
cg09153759	Mehta_2013	blood	childhood_trauma
cg08069509	Mehta_2013	blood	childhood_trauma
cg09916030	Mehta_2013	blood	childhood_trauma
cg01967510	Mehta_2013	blood	childhood_trauma
cg10678908	Mehta_2013	blood	childhood_trauma
cg21517584	Mehta_2013	blood	childhood_trauma
cg17364234	Mehta_2013	blood	childhood_trauma
cg18703935	Mehta_2013	blood	childhood_trauma
cg04458159	Mehta_2013	blood	childhood_trauma
cg26127187	Mehta_2013	blood	childhood_trauma
cg17882580	Mehta_2013	blood	childhood_trauma
cg00725472	Mehta_2013	blood	childhood_trauma
cg04879211	Mehta_2013	blood	childhood_trauma
cg05794556	Mehta_2013	blood	childhood_trauma
cg06871974	Mehta_2013	blood	childhood_trauma
cg09905635	Mehta_2013	blood	childhood_trauma
cg13245817	Mehta_2013	blood	childhood_trauma
cg17858880	Mehta_2013	blood	childhood_trauma
cg20195319	Mehta_2013	blood	childhood_trauma
cg21384854	Mehta_2013	blood	childhood_trauma
cg26672672	Mehta_2013	blood	childhood_trauma
cg26748278	Mehta_2013	blood	childhood_trauma
cg00830492	Mehta_2013	blood	childhood_trauma
cg23768860	Mehta_2013	blood	childhood_trauma
cg05395058	Mehta_2013	blood	childhood_trauma
cg07134371	Mehta_2013	blood	childhood_trauma
cg10158598	Mehta_2013	blood	childhood_trauma
cg11460832	Mehta_2013	blood	childhood_trauma
cg12476754	Mehta_2013	blood	childhood_trauma
cg13800949	Mehta_2013	blood	childhood_trauma
cg14410503	Mehta_2013	blood	childhood_trauma
cg16466303	Mehta_2013	blood	childhood_trauma
cg18873166	Mehta_2013	blood	childhood_trauma
cg23694490	Mehta_2013	blood	childhood_trauma
cg24661184	Mehta_2013	blood	childhood_trauma
cg25037396	Mehta_2013	blood	childhood_trauma
cg04089246	Mehta_2013	blood	childhood_trauma
cg25835019	Mehta_2013	blood	childhood_trauma
cg16692761	Mehta_2013	blood	childhood_trauma
cg20573420	Mehta_2013	blood	childhood_trauma
cg05508360	Mehta_2013	blood	childhood_trauma
cg02468821	Mehta_2013	blood	childhood_trauma
cg04767513	Mehta_2013	blood	childhood_trauma
cg20858224	Mehta_2013	blood	childhood_trauma
cg13875287	Mehta_2013	blood	childhood_trauma
cg12666221	Mehta_2013	blood	childhood_trauma
cg08316831	Mehta_2013	blood	childhood_trauma
cg21298249	Mehta_2013	blood	childhood_trauma
cg12581617	Mehta_2013	blood	childhood_trauma
cg10623334	Mehta_2013	blood	childhood_trauma
cg23479056	Mehta_2013	blood	childhood_trauma
cg16336586	Mehta_2013	blood	childhood_trauma
cg22658451	Mehta_2013	blood	childhood_trauma
cg09806262	Mehta_2013	blood	childhood_trauma
cg23084016	Mehta_2013	blood	childhood_trauma
cg06928325	Mehta_2013	blood	childhood_trauma
cg14567260	Mehta_2013	blood	childhood_trauma
cg04783530	Mehta_2013	blood	childhood_trauma
cg10778996	Mehta_2013	blood	childhood_trauma
cg21175585	Mehta_2013	blood	childhood_trauma
cg00953201	Mehta_2013	blood	childhood_trauma
cg14709817	Mehta_2013	blood	childhood_trauma
cg06564837	Mehta_2013	blood	childhood_trauma
cg13545320	Mehta_2013	blood	childhood_trauma
cg07374928	Mehta_2013	blood	childhood_trauma
cg24212268	Mehta_2013	blood	childhood_trauma
cg27292694	Mehta_2013	blood	childhood_trauma
cg04496895	Mehta_2013	blood	childhood_trauma
cg01391662	Mehta_2013	blood	childhood_trauma
cg07748159	Mehta_2013	blood	childhood_trauma
cg04078163	Mehta_2013	blood	childhood_trauma
cg05585317	Mehta_2013	blood	childhood_trauma
cg14397820	Mehta_2013	blood	childhood_trauma
cg19110684	Mehta_2013	blood	childhood_trauma
cg27279301	Mehta_2013	blood	childhood_trauma
cg26174736	Mehta_2013	blood	childhood_trauma
cg26330063	Mehta_2013	blood	childhood_trauma
cg01864825	Mehta_2013	blood	childhood_trauma
cg00925339	Mehta_2013	blood	childhood_trauma
cg03285617	Mehta_2013	blood	childhood_trauma
cg09641728	Mehta_2013	blood	childhood_trauma
cg13375479	Mehta_2013	blood	childhood_trauma
cg03184452	Mehta_2013	blood	childhood_trauma
cg03485669	Mehta_2013	blood	childhood_trauma
cg08148801	Mehta_2013	blood	childhood_trauma
cg14321859	Mehta_2013	blood	childhood_trauma
cg22810105	Mehta_2013	blood	childhood_trauma
cg23644437	Mehta_2013	blood	childhood_trauma
cg14504440	Mehta_2013	blood	childhood_trauma
cg13252540	Mehta_2013	blood	childhood_trauma
cg07574244	Mehta_2013	blood	childhood_trauma
cg04418162	Mehta_2013	blood	childhood_trauma
cg02602601	Mehta_2013	blood	childhood_trauma
cg02153528	Mehta_2013	blood	childhood_trauma
cg26761226	Mehta_2013	blood	childhood_trauma
cg13908635	Mehta_2013	blood	childhood_trauma
cg12806497	Mehta_2013	blood	childhood_trauma
cg23532138	Mehta_2013	blood	childhood_trauma
cg16643152	Mehta_2013	blood	childhood_trauma
cg09579605	Mehta_2013	blood	childhood_trauma
cg22082015	Mehta_2013	blood	childhood_trauma
cg16757984	Mehta_2013	blood	childhood_trauma
cg11688093	Mehta_2013	blood	childhood_trauma
cg02150435	Mehta_2013	blood	childhood_trauma
cg05834805	Mehta_2013	blood	childhood_trauma
cg08295410	Mehta_2013	blood	childhood_trauma
cg14104626	Mehta_2013	blood	childhood_trauma
cg25167574	Mehta_2013	blood	childhood_trauma
cg22414151	Mehta_2013	blood	childhood_trauma
cg20422318	Mehta_2013	blood	childhood_trauma
cg13608034	Mehta_2013	blood	childhood_trauma
cg14300812	Mehta_2013	blood	childhood_trauma
cg14504586	Mehta_2013	blood	childhood_trauma
cg14573676	Mehta_2013	blood	childhood_trauma
cg05950509	Mehta_2013	blood	childhood_trauma
cg14988628	Mehta_2013	blood	childhood_trauma
cg24830101	Mehta_2013	blood	childhood_trauma
cg09785033	Mehta_2013	blood	childhood_trauma
cg18159937	Mehta_2013	blood	childhood_trauma
cg12509665	Mehta_2013	blood	childhood_trauma
cg18614510	Mehta_2013	blood	childhood_trauma
cg16154810	Mehta_2013	blood	childhood_trauma
cg17099656	Mehta_2013	blood	childhood_trauma
cg27414860	Mehta_2013	blood	childhood_trauma
cg05768041	Mehta_2013	blood	childhood_trauma
cg07162727	Mehta_2013	blood	childhood_trauma
cg13918628	Mehta_2013	blood	childhood_trauma
cg14016344	Mehta_2013	blood	childhood_trauma
cg21634104	Mehta_2013	blood	childhood_trauma
cg20671117	Mehta_2013	blood	childhood_trauma
cg05059438	Mehta_2013	blood	childhood_trauma
cg06266302	Mehta_2013	blood	childhood_trauma
cg09259710	Mehta_2013	blood	childhood_trauma
cg09716762	Mehta_2013	blood	childhood_trauma
cg17889137	Mehta_2013	blood	childhood_trauma
cg12211091	Mehta_2013	blood	childhood_trauma
cg19293162	Mehta_2013	blood	childhood_trauma
cg03070741	Mehta_2013	blood	childhood_trauma
cg03153115	Mehta_2013	blood	childhood_trauma
cg10350536	Mehta_2013	blood	childhood_trauma
cg15468423	Mehta_2013	blood	childhood_trauma
cg16701848	Mehta_2013	blood	childhood_trauma
cg18567041	Mehta_2013	blood	childhood_trauma
cg25556008	Mehta_2013	blood	childhood_trauma
cg01871907	Mehta_2013	blood	childhood_trauma
cg04158792	Mehta_2013	blood	childhood_trauma
cg05456713	Mehta_2013	blood	childhood_trauma
cg25556841	Mehta_2013	blood	childhood_trauma
cg27181295	Mehta_2013	blood	childhood_trauma
cg17617491	Mehta_2013	blood	childhood_trauma
cg19477361	Mehta_2013	blood	childhood_trauma
cg22459924	Mehta_2013	blood	childhood_trauma
cg21462934	Mehta_2013	blood	childhood_trauma
cg01250212	Mehta_2013	blood	childhood_trauma
cg11906607	Mehta_2013	blood	childhood_trauma
cg12281620	Mehta_2013	blood	childhood_trauma
cg18754118	Mehta_2013	blood	childhood_trauma
cg20091384	Mehta_2013	blood	childhood_trauma
cg22294773	Mehta_2013	blood	childhood_trauma
cg26904140	Mehta_2013	blood	childhood_trauma
ch.2.502715F	Mehta_2013	blood	childhood_trauma
cg14651844	Mehta_2013	blood	childhood_trauma
cg00457155	Mehta_2013	blood	childhood_trauma
cg05497240	Mehta_2013	blood	childhood_trauma
cg02379533	Mehta_2013	blood	childhood_trauma
cg15552172	Mehta_2013	blood	childhood_trauma
cg20482274	Mehta_2013	blood	childhood_trauma
cg22810875	Mehta_2013	blood	childhood_trauma
cg10783294	Mehta_2013	blood	childhood_trauma
cg18569661	Mehta_2013	blood	childhood_trauma
cg11037420	Mehta_2013	blood	childhood_trauma
cg18635631	Mehta_2013	blood	childhood_trauma
cg25089903	Mehta_2013	blood	childhood_trauma
cg26549831	Mehta_2013	blood	childhood_trauma
cg23875854	Mehta_2013	blood	childhood_trauma
cg11809614	Mehta_2013	blood	childhood_trauma
cg15090198	Mehta_2013	blood	childhood_trauma
cg09683730	Mehta_2013	blood	childhood_trauma
cg03320170	Mehta_2013	blood	childhood_trauma
cg05901279	Mehta_2013	blood	childhood_trauma
cg00470766	Mehta_2013	blood	childhood_trauma
cg05966149	Mehta_2013	blood	childhood_trauma
cg12864541	Mehta_2013	blood	childhood_trauma
cg07799491	Mehta_2013	blood	childhood_trauma
cg17291001	Mehta_2013	blood	childhood_trauma
cg18885372	Mehta_2013	blood	childhood_trauma
cg23498221	Mehta_2013	blood	childhood_trauma
cg14048797	Mehta_2013	blood	childhood_trauma
cg26393379	Mehta_2013	blood	childhood_trauma
cg15062216	Mehta_2013	blood	childhood_trauma
cg13925163	Mehta_2013	blood	childhood_trauma
cg00091060	Mehta_2013	blood	childhood_trauma
cg11301233	Mehta_2013	blood	childhood_trauma
cg07568418	Mehta_2013	blood	childhood_trauma
cg20694461	Mehta_2013	blood	childhood_trauma
cg25973374	Mehta_2013	blood	childhood_trauma
cg26873754	Mehta_2013	blood	childhood_trauma
cg24792360	Mehta_2013	blood	childhood_trauma
cg25431916	Mehta_2013	blood	childhood_trauma
cg18705301	Mehta_2013	blood	childhood_trauma
cg00747160	Mehta_2013	blood	childhood_trauma
cg05834805	Mehta_2013	blood	childhood_trauma
cg21128940	Mehta_2013	blood	childhood_trauma
cg06005559	Mehta_2013	blood	childhood_trauma
cg08034816	Mehta_2013	blood	childhood_trauma
cg14994483	Mehta_2013	blood	childhood_trauma
cg22963587	Mehta_2013	blood	childhood_trauma
cg06532611	Mehta_2013	blood	childhood_trauma
cg22592943	Mehta_2013	blood	childhood_trauma
cg14988628	Mehta_2013	blood	childhood_trauma
cg24830101	Mehta_2013	blood	childhood_trauma
cg09785033	Mehta_2013	blood	childhood_trauma
cg18159937	Mehta_2013	blood	childhood_trauma
cg00442220	Mehta_2013	blood	childhood_trauma
cg03073714	Mehta_2013	blood	childhood_trauma
cg18121829	Mehta_2013	blood	childhood_trauma
cg17834637	Mehta_2013	blood	childhood_trauma
cg17870520	Mehta_2013	blood	childhood_trauma
cg08434171	Mehta_2013	blood	childhood_trauma
cg00960580	Mehta_2013	blood	childhood_trauma
cg03919779	Mehta_2013	blood	childhood_trauma
cg14582913	Mehta_2013	blood	childhood_trauma
cg08048699	Mehta_2013	blood	childhood_trauma
cg27640302	Mehta_2013	blood	childhood_trauma
cg25231907	Mehta_2013	blood	childhood_trauma
cg15888699	Mehta_2013	blood	childhood_trauma
cg19763699	Mehta_2013	blood	childhood_trauma
cg11362955	Mehta_2013	blood	childhood_trauma
cg23177889	Mehta_2013	blood	childhood_trauma
cg07485754	Mehta_2013	blood	childhood_trauma
cg27548142	Mehta_2013	blood	childhood_trauma
cg00381789	Mehta_2013	blood	childhood_trauma
cg18792041	Mehta_2013	blood	childhood_trauma
cg18889092	Mehta_2013	blood	childhood_trauma
cg19691177	Mehta_2013	blood	childhood_trauma
cg19598514	Mehta_2013	blood	childhood_trauma
cg03674563	Mehta_2013	blood	childhood_trauma
cg16841955	Mehta_2013	blood	childhood_trauma
cg17063910	Mehta_2013	blood	childhood_trauma
cg15906675	Mehta_2013	blood	childhood_trauma
cg02734358	Mehta_2013	blood	childhood_trauma
cg15090198	Mehta_2013	blood	childhood_trauma
cg09683730	Mehta_2013	blood	childhood_trauma
cg13616427	Mehta_2013	blood	childhood_trauma
cg01832218	Mehta_2013	blood	childhood_trauma
cg13465995	Mehta_2013	blood	childhood_trauma
cg04207306	Mehta_2013	blood	childhood_trauma
cg14578146	Mehta_2013	blood	childhood_trauma
cg23183932	Mehta_2013	blood	childhood_trauma
cg02796790	Mehta_2013	blood	childhood_trauma
cg05324989	Mehta_2013	blood	childhood_trauma
cg12739761	Mehta_2013	blood	childhood_trauma
cg19742686	Mehta_2013	blood	childhood_trauma
cg20699492	Mehta_2013	blood	childhood_trauma
cg25823934	Mehta_2013	blood	childhood_trauma
cg08848903	Mehta_2013	blood	childhood_trauma
cg01570068	Mehta_2013	blood	childhood_trauma
cg01670896	Mehta_2013	blood	childhood_trauma
cg09936663	Mehta_2013	blood	childhood_trauma
cg22030181	Mehta_2013	blood	childhood_trauma
cg00688236	Mehta_2013	blood	childhood_trauma
cg15460135	Mehta_2013	blood	childhood_trauma
cg01105337	Mehta_2013	blood	childhood_trauma
cg19188359	Mehta_2013	blood	childhood_trauma
cg20306032	Mehta_2013	blood	childhood_trauma
cg25273860	Mehta_2013	blood	childhood_trauma
cg11195933	Mehta_2013	blood	childhood_trauma
cg09173325	Mehta_2013	blood	childhood_trauma
cg27298551	Mehta_2013	blood	childhood_trauma
cg11942439	Mehta_2013	blood	childhood_trauma
cg13084158	Mehta_2013	blood	childhood_trauma
cg03734401	Mehta_2013	blood	childhood_trauma
cg03668386	Mehta_2013	blood	childhood_trauma
cg08309747	Mehta_2013	blood	childhood_trauma
cg10153349	Mehta_2013	blood	childhood_trauma
cg11028624	Mehta_2013	blood	childhood_trauma
cg12085698	Mehta_2013	blood	childhood_trauma
cg22805485	Mehta_2013	blood	childhood_trauma
cg23284931	Mehta_2013	blood	childhood_trauma
cg24258347	Mehta_2013	blood	childhood_trauma
cg25486824	Mehta_2013	blood	childhood_trauma
cg23347799	Mehta_2013	blood	childhood_trauma
cg16340918	Mehta_2013	blood	childhood_trauma
cg04730456	Mehta_2013	blood	childhood_trauma
cg07338448	Mehta_2013	blood	childhood_trauma
cg20294962	Mehta_2013	blood	childhood_trauma
cg24683695	Mehta_2013	blood	childhood_trauma
cg15100231	Mehta_2013	blood	childhood_trauma
cg15814675	Mehta_2013	blood	childhood_trauma
cg10264188	Mehta_2013	blood	childhood_trauma
cg19846387	Mehta_2013	blood	childhood_trauma
cg22747994	Mehta_2013	blood	childhood_trauma
cg13412615	Mehta_2013	blood	childhood_trauma
cg22266877	Mehta_2013	blood	childhood_trauma
cg25881850	Mehta_2013	blood	childhood_trauma
cg18990157	Mehta_2013	blood	childhood_trauma
cg23382149	Mehta_2013	blood	childhood_trauma
cg01246855	Mehta_2013	blood	childhood_trauma
cg13797031	Mehta_2013	blood	childhood_trauma
cg15196802	Mehta_2013	blood	childhood_trauma
cg04952186	Mehta_2013	blood	childhood_trauma
cg04630639	Mehta_2013	blood	childhood_trauma
cg05269678	Mehta_2013	blood	childhood_trauma
cg08125726	Mehta_2013	blood	childhood_trauma
cg12741436	Mehta_2013	blood	childhood_trauma
cg24512685	Mehta_2013	blood	childhood_trauma
cg01418527	Mehta_2013	blood	childhood_trauma
cg09867115	Mehta_2013	blood	childhood_trauma
cg15134161	Mehta_2013	blood	childhood_trauma
cg24933174	Mehta_2013	blood	childhood_trauma
cg27050763	Mehta_2013	blood	childhood_trauma
cg01522456	Mehta_2013	blood	childhood_trauma
cg16009677	Mehta_2013	blood	childhood_trauma
cg01917259	Mehta_2013	blood	childhood_trauma
cg15189567	Mehta_2013	blood	childhood_trauma
cg23035419	Mehta_2013	blood	childhood_trauma
cg00477287	Mehta_2013	blood	childhood_trauma
cg01313994	Mehta_2013	blood	childhood_trauma
cg01559787	Mehta_2013	blood	childhood_trauma
cg19643441	Mehta_2013	blood	childhood_trauma
cg25706683	Mehta_2013	blood	childhood_trauma
cg11166252	Mehta_2013	blood	childhood_trauma
cg03604312	Mehta_2013	blood	childhood_trauma
cg20010012	Mehta_2013	blood	childhood_trauma
cg27067575	Mehta_2013	blood	childhood_trauma
cg02441090	Mehta_2013	blood	childhood_trauma
cg06537708	Mehta_2013	blood	childhood_trauma
cg15978276	Mehta_2013	blood	childhood_trauma
cg27105634	Mehta_2013	blood	childhood_trauma
cg27148452	Mehta_2013	blood	childhood_trauma
cg04627266	Mehta_2013	blood	childhood_trauma
cg11819497	Mehta_2013	blood	childhood_trauma
cg14410018	Mehta_2013	blood	childhood_trauma
cg19237985	Mehta_2013	blood	childhood_trauma
cg26049092	Mehta_2013	blood	childhood_trauma
cg08563601	Mehta_2013	blood	childhood_trauma
cg01078772	Mehta_2013	blood	childhood_trauma
cg14830915	Mehta_2013	blood	childhood_trauma
cg10991681	Mehta_2013	blood	childhood_trauma
cg00441136	Mehta_2013	blood	childhood_trauma
cg07685947	Mehta_2013	blood	childhood_trauma
cg23330845	Mehta_2013	blood	childhood_trauma
cg16336586	Mehta_2013	blood	childhood_trauma
cg27199494	Mehta_2013	blood	childhood_trauma
cg16212145	Mehta_2013	blood	childhood_trauma
cg12061118	Mehta_2013	blood	childhood_trauma
cg00452400	Mehta_2013	blood	childhood_trauma
cg06726081	Mehta_2013	blood	childhood_trauma
cg13344280	Mehta_2013	blood	childhood_trauma
cg11457171	Mehta_2013	blood	childhood_trauma
cg01233744	Mehta_2013	blood	childhood_trauma
cg19438583	Mehta_2013	blood	childhood_trauma
cg24655777	Mehta_2013	blood	childhood_trauma
cg25271841	Mehta_2013	blood	childhood_trauma
cg09459280	Mehta_2013	blood	childhood_trauma
cg08510934	Mehta_2013	blood	childhood_trauma
cg19554939	Mehta_2013	blood	childhood_trauma
cg08434171	Mehta_2013	blood	childhood_trauma
cg00960580	Mehta_2013	blood	childhood_trauma
cg03919779	Mehta_2013	blood	childhood_trauma
cg07215003	Mehta_2013	blood	childhood_trauma
cg01460557	Mehta_2013	blood	childhood_trauma
cg04546917	Mehta_2013	blood	childhood_trauma
cg08033285	Mehta_2013	blood	childhood_trauma
cg00082981	Mehta_2013	blood	childhood_trauma
cg07163603	Mehta_2013	blood	childhood_trauma
cg16466690	Mehta_2013	blood	childhood_trauma
cg09527886	Mehta_2013	blood	childhood_trauma
cg12444411	Mehta_2013	blood	childhood_trauma
cg16688681	Mehta_2013	blood	childhood_trauma
cg12524168	Mehta_2013	blood	childhood_trauma
cg20417024	Mehta_2013	blood	childhood_trauma
cg10220637	Mehta_2013	blood	childhood_trauma
cg02177950	Mehta_2013	blood	childhood_trauma
cg04351828	Mehta_2013	blood	childhood_trauma
cg27559562	Mehta_2013	blood	childhood_trauma
cg20588285	Mehta_2013	blood	childhood_trauma
cg08089567	Mehta_2013	blood	childhood_trauma
cg12843033	Mehta_2013	blood	childhood_trauma
cg01840740	Mehta_2013	blood	childhood_trauma
cg15955655	Mehta_2013	blood	childhood_trauma
cg16501323	Mehta_2013	blood	childhood_trauma
cg17356252	Mehta_2013	blood	childhood_trauma
cg00945862	Mehta_2013	blood	childhood_trauma
cg13459852	Mehta_2013	blood	childhood_trauma
cg17808746	Mehta_2013	blood	childhood_trauma
cg25811526	Mehta_2013	blood	childhood_trauma
cg07601645	Mehta_2013	blood	childhood_trauma
cg10951325	Mehta_2013	blood	childhood_trauma
cg18263014	Mehta_2013	blood	childhood_trauma
cg00031491	Mehta_2013	blood	childhood_trauma
cg01207036	Mehta_2013	blood	childhood_trauma
cg01347702	Mehta_2013	blood	childhood_trauma
cg02252769	Mehta_2013	blood	childhood_trauma
cg02721751	Mehta_2013	blood	childhood_trauma
cg02775414	Mehta_2013	blood	childhood_trauma
cg04021562	Mehta_2013	blood	childhood_trauma
cg04261164	Mehta_2013	blood	childhood_trauma
cg07185041	Mehta_2013	blood	childhood_trauma
cg07546508	Mehta_2013	blood	childhood_trauma
cg07643404	Mehta_2013	blood	childhood_trauma
cg07705820	Mehta_2013	blood	childhood_trauma
cg09130091	Mehta_2013	blood	childhood_trauma
cg09153713	Mehta_2013	blood	childhood_trauma
cg11640015	Mehta_2013	blood	childhood_trauma
cg11726150	Mehta_2013	blood	childhood_trauma
cg11943056	Mehta_2013	blood	childhood_trauma
cg13975172	Mehta_2013	blood	childhood_trauma
cg15821546	Mehta_2013	blood	childhood_trauma
cg17012525	Mehta_2013	blood	childhood_trauma
cg18856043	Mehta_2013	blood	childhood_trauma
cg18949702	Mehta_2013	blood	childhood_trauma
cg19117051	Mehta_2013	blood	childhood_trauma
cg19853440	Mehta_2013	blood	childhood_trauma
cg19955284	Mehta_2013	blood	childhood_trauma
cg20498033	Mehta_2013	blood	childhood_trauma
cg20544437	Mehta_2013	blood	childhood_trauma
cg21618695	Mehta_2013	blood	childhood_trauma
cg22872508	Mehta_2013	blood	childhood_trauma
cg22882121	Mehta_2013	blood	childhood_trauma
cg24490633	Mehta_2013	blood	childhood_trauma
cg25013052	Mehta_2013	blood	childhood_trauma
cg25208582	Mehta_2013	blood	childhood_trauma
cg25600103	Mehta_2013	blood	childhood_trauma
cg27257955	Mehta_2013	blood	childhood_trauma
cg22706147	Mehta_2013	blood	childhood_trauma
cg02318596	Mehta_2013	blood	childhood_trauma
cg16043227	Mehta_2013	blood	childhood_trauma
cg20143758	Mehta_2013	blood	childhood_trauma
cg05540913	Mehta_2013	blood	childhood_trauma
cg19688584	Mehta_2013	blood	childhood_trauma
cg03533561	Mehta_2013	blood	childhood_trauma
cg14391016	Mehta_2013	blood	childhood_trauma
cg05824755	Mehta_2013	blood	childhood_trauma
cg00021237	Yang_2013	saliva	childhood_trauma
cg00024722	Yang_2013	saliva	childhood_trauma
cg00026230	Yang_2013	saliva	childhood_trauma
cg00026974	Yang_2013	saliva	childhood_trauma
cg00040423	Yang_2013	saliva	childhood_trauma
cg00077299	Yang_2013	saliva	childhood_trauma
cg00097536	Yang_2013	saliva	childhood_trauma
cg00102920	Yang_2013	saliva	childhood_trauma
cg00123055	Yang_2013	saliva	childhood_trauma
cg00147578	Yang_2013	saliva	childhood_trauma
cg00161515	Yang_2013	saliva	childhood_trauma
cg00167275	Yang_2013	saliva	childhood_trauma
cg00179576	Yang_2013	saliva	childhood_trauma
cg00205436	Yang_2013	saliva	childhood_trauma
cg00226085	Yang_2013	saliva	childhood_trauma
cg00226754	Yang_2013	saliva	childhood_trauma
cg00231920	Yang_2013	saliva	childhood_trauma
cg00252696	Yang_2013	saliva	childhood_trauma
cg00260647	Yang_2013	saliva	childhood_trauma
cg00271154	Yang_2013	saliva	childhood_trauma
cg00280548	Yang_2013	saliva	childhood_trauma
cg00280814	Yang_2013	saliva	childhood_trauma
cg00292435	Yang_2013	saliva	childhood_trauma
cg00306421	Yang_2013	saliva	childhood_trauma
cg00319567	Yang_2013	saliva	childhood_trauma
cg00320345	Yang_2013	saliva	childhood_trauma
cg00333870	Yang_2013	saliva	childhood_trauma
cg00350607	Yang_2013	saliva	childhood_trauma
cg00355633	Yang_2013	saliva	childhood_trauma
cg00371453	Yang_2013	saliva	childhood_trauma
cg00389341	Yang_2013	saliva	childhood_trauma
cg00393376	Yang_2013	saliva	childhood_trauma
cg00395140	Yang_2013	saliva	childhood_trauma
cg00399650	Yang_2013	saliva	childhood_trauma
cg00402069	Yang_2013	saliva	childhood_trauma
cg00419759	Yang_2013	saliva	childhood_trauma
cg00420847	Yang_2013	saliva	childhood_trauma
cg00422995	Yang_2013	saliva	childhood_trauma
cg00437985	Yang_2013	saliva	childhood_trauma
cg00441754	Yang_2013	saliva	childhood_trauma
cg00448143	Yang_2013	saliva	childhood_trauma
cg00455883	Yang_2013	saliva	childhood_trauma
cg00459447	Yang_2013	saliva	childhood_trauma
cg00472801	Yang_2013	saliva	childhood_trauma
cg00476986	Yang_2013	saliva	childhood_trauma
cg00498603	Yang_2013	saliva	childhood_trauma
cg00502932	Yang_2013	saliva	childhood_trauma
cg00503302	Yang_2013	saliva	childhood_trauma
cg00511674	Yang_2013	saliva	childhood_trauma
cg00514514	Yang_2013	saliva	childhood_trauma
cg00525044	Yang_2013	saliva	childhood_trauma
cg00529946	Yang_2013	saliva	childhood_trauma
cg00538370	Yang_2013	saliva	childhood_trauma
cg00539325	Yang_2013	saliva	childhood_trauma
cg00544734	Yang_2013	saliva	childhood_trauma
cg00547077	Yang_2013	saliva	childhood_trauma
cg00572487	Yang_2013	saliva	childhood_trauma
cg00574907	Yang_2013	saliva	childhood_trauma
cg00598261	Yang_2013	saliva	childhood_trauma
cg00599266	Yang_2013	saliva	childhood_trauma
cg00599702	Yang_2013	saliva	childhood_trauma
cg00608467	Yang_2013	saliva	childhood_trauma
cg00629514	Yang_2013	saliva	childhood_trauma
cg00637687	Yang_2013	saliva	childhood_trauma
cg00639286	Yang_2013	saliva	childhood_trauma
cg00649827	Yang_2013	saliva	childhood_trauma
cg00668227	Yang_2013	saliva	childhood_trauma
cg00669746	Yang_2013	saliva	childhood_trauma
cg00671225	Yang_2013	saliva	childhood_trauma
cg00687252	Yang_2013	saliva	childhood_trauma
cg00704288	Yang_2013	saliva	childhood_trauma
cg00704909	Yang_2013	saliva	childhood_trauma
cg00713294	Yang_2013	saliva	childhood_trauma
cg00718440	Yang_2013	saliva	childhood_trauma
cg00734800	Yang_2013	saliva	childhood_trauma
cg00737992	Yang_2013	saliva	childhood_trauma
cg00742472	Yang_2013	saliva	childhood_trauma
cg00748373	Yang_2013	saliva	childhood_trauma
cg00751288	Yang_2013	saliva	childhood_trauma
cg00759634	Yang_2013	saliva	childhood_trauma
cg00761755	Yang_2013	saliva	childhood_trauma
cg00777537	Yang_2013	saliva	childhood_trauma
cg00777895	Yang_2013	saliva	childhood_trauma
cg00786390	Yang_2013	saliva	childhood_trauma
cg00786747	Yang_2013	saliva	childhood_trauma
cg00789423	Yang_2013	saliva	childhood_trauma
cg00790928	Yang_2013	saliva	childhood_trauma
cg00794178	Yang_2013	saliva	childhood_trauma
cg00814733	Yang_2013	saliva	childhood_trauma
cg00823995	Yang_2013	saliva	childhood_trauma
cg00829944	Yang_2013	saliva	childhood_trauma
cg00830767	Yang_2013	saliva	childhood_trauma
cg00843623	Yang_2013	saliva	childhood_trauma
cg00873521	Yang_2013	saliva	childhood_trauma
cg00889778	Yang_2013	saliva	childhood_trauma
cg00893385	Yang_2013	saliva	childhood_trauma
cg00903375	Yang_2013	saliva	childhood_trauma
cg00906435	Yang_2013	saliva	childhood_trauma
cg00909976	Yang_2013	saliva	childhood_trauma
cg00913521	Yang_2013	saliva	childhood_trauma
cg00916439	Yang_2013	saliva	childhood_trauma
cg00922697	Yang_2013	saliva	childhood_trauma
cg00922781	Yang_2013	saliva	childhood_trauma
cg00923803	Yang_2013	saliva	childhood_trauma
cg00935924	Yang_2013	saliva	childhood_trauma
cg00949554	Yang_2013	saliva	childhood_trauma
cg00960509	Yang_2013	saliva	childhood_trauma
cg00960580	Yang_2013	saliva	childhood_trauma
cg00987699	Yang_2013	saliva	childhood_trauma
cg00994389	Yang_2013	saliva	childhood_trauma
cg00994411	Yang_2013	saliva	childhood_trauma
cg01025599	Yang_2013	saliva	childhood_trauma
cg01026613	Yang_2013	saliva	childhood_trauma
cg01035689	Yang_2013	saliva	childhood_trauma
cg01047040	Yang_2013	saliva	childhood_trauma
cg01060358	Yang_2013	saliva	childhood_trauma
cg01083340	Yang_2013	saliva	childhood_trauma
cg01093329	Yang_2013	saliva	childhood_trauma
cg01116134	Yang_2013	saliva	childhood_trauma
cg01117833	Yang_2013	saliva	childhood_trauma
cg01131038	Yang_2013	saliva	childhood_trauma
cg01135780	Yang_2013	saliva	childhood_trauma
cg01140149	Yang_2013	saliva	childhood_trauma
cg01145709	Yang_2013	saliva	childhood_trauma
cg01149132	Yang_2013	saliva	childhood_trauma
cg01149896	Yang_2013	saliva	childhood_trauma
cg01153979	Yang_2013	saliva	childhood_trauma
cg01158415	Yang_2013	saliva	childhood_trauma
cg01165560	Yang_2013	saliva	childhood_trauma
cg01166350	Yang_2013	saliva	childhood_trauma
cg01179631	Yang_2013	saliva	childhood_trauma
cg01185138	Yang_2013	saliva	childhood_trauma
cg01202751	Yang_2013	saliva	childhood_trauma
cg01216607	Yang_2013	saliva	childhood_trauma
cg01239717	Yang_2013	saliva	childhood_trauma
cg01244944	Yang_2013	saliva	childhood_trauma
cg01249180	Yang_2013	saliva	childhood_trauma
cg01261351	Yang_2013	saliva	childhood_trauma
cg01262133	Yang_2013	saliva	childhood_trauma
cg01279426	Yang_2013	saliva	childhood_trauma
cg01297808	Yang_2013	saliva	childhood_trauma
cg01306985	Yang_2013	saliva	childhood_trauma
cg01310829	Yang_2013	saliva	childhood_trauma
cg01314194	Yang_2013	saliva	childhood_trauma
cg01320048	Yang_2013	saliva	childhood_trauma
cg01335042	Yang_2013	saliva	childhood_trauma
cg01338834	Yang_2013	saliva	childhood_trauma
cg01353569	Yang_2013	saliva	childhood_trauma
cg01356981	Yang_2013	saliva	childhood_trauma
cg01358551	Yang_2013	saliva	childhood_trauma
cg01363714	Yang_2013	saliva	childhood_trauma
cg01365762	Yang_2013	saliva	childhood_trauma
cg01373292	Yang_2013	saliva	childhood_trauma
cg01373691	Yang_2013	saliva	childhood_trauma
cg01393327	Yang_2013	saliva	childhood_trauma
cg01405143	Yang_2013	saliva	childhood_trauma
cg01458686	Yang_2013	saliva	childhood_trauma
cg01460557	Yang_2013	saliva	childhood_trauma
cg01462829	Yang_2013	saliva	childhood_trauma
cg01467266	Yang_2013	saliva	childhood_trauma
cg01482912	Yang_2013	saliva	childhood_trauma
cg01487433	Yang_2013	saliva	childhood_trauma
cg01488674	Yang_2013	saliva	childhood_trauma
cg01505312	Yang_2013	saliva	childhood_trauma
cg01519164	Yang_2013	saliva	childhood_trauma
cg01524091	Yang_2013	saliva	childhood_trauma
cg01527159	Yang_2013	saliva	childhood_trauma
cg01531665	Yang_2013	saliva	childhood_trauma
cg01542423	Yang_2013	saliva	childhood_trauma
cg01546046	Yang_2013	saliva	childhood_trauma
cg01554453	Yang_2013	saliva	childhood_trauma
cg01566127	Yang_2013	saliva	childhood_trauma
cg01582807	Yang_2013	saliva	childhood_trauma
cg01588546	Yang_2013	saliva	childhood_trauma
cg01600222	Yang_2013	saliva	childhood_trauma
cg01613965	Yang_2013	saliva	childhood_trauma
cg01638175	Yang_2013	saliva	childhood_trauma
cg01638235	Yang_2013	saliva	childhood_trauma
cg01645753	Yang_2013	saliva	childhood_trauma
cg01660676	Yang_2013	saliva	childhood_trauma
cg01663225	Yang_2013	saliva	childhood_trauma
cg01684233	Yang_2013	saliva	childhood_trauma
cg01719123	Yang_2013	saliva	childhood_trauma
cg01726103	Yang_2013	saliva	childhood_trauma
cg01747036	Yang_2013	saliva	childhood_trauma
cg01755728	Yang_2013	saliva	childhood_trauma
cg01759562	Yang_2013	saliva	childhood_trauma
cg01766908	Yang_2013	saliva	childhood_trauma
cg01768179	Yang_2013	saliva	childhood_trauma
cg01769354	Yang_2013	saliva	childhood_trauma
cg01773951	Yang_2013	saliva	childhood_trauma
cg01777630	Yang_2013	saliva	childhood_trauma
cg01779076	Yang_2013	saliva	childhood_trauma
cg01789478	Yang_2013	saliva	childhood_trauma
cg01793617	Yang_2013	saliva	childhood_trauma
cg01796104	Yang_2013	saliva	childhood_trauma
cg01807919	Yang_2013	saliva	childhood_trauma
cg01814186	Yang_2013	saliva	childhood_trauma
cg01816191	Yang_2013	saliva	childhood_trauma
cg01819787	Yang_2013	saliva	childhood_trauma
cg01823956	Yang_2013	saliva	childhood_trauma
cg01861096	Yang_2013	saliva	childhood_trauma
cg01906015	Yang_2013	saliva	childhood_trauma
cg01909487	Yang_2013	saliva	childhood_trauma
cg01923740	Yang_2013	saliva	childhood_trauma
cg01932076	Yang_2013	saliva	childhood_trauma
cg01933421	Yang_2013	saliva	childhood_trauma
cg01936090	Yang_2013	saliva	childhood_trauma
cg01939479	Yang_2013	saliva	childhood_trauma
cg01939664	Yang_2013	saliva	childhood_trauma
cg01945391	Yang_2013	saliva	childhood_trauma
cg01959412	Yang_2013	saliva	childhood_trauma
cg01981108	Yang_2013	saliva	childhood_trauma
cg01999086	Yang_2013	saliva	childhood_trauma
cg02002494	Yang_2013	saliva	childhood_trauma
cg02015876	Yang_2013	saliva	childhood_trauma
cg02047359	Yang_2013	saliva	childhood_trauma
cg02048674	Yang_2013	saliva	childhood_trauma
cg02051077	Yang_2013	saliva	childhood_trauma
cg02051553	Yang_2013	saliva	childhood_trauma
cg02053340	Yang_2013	saliva	childhood_trauma
cg02056921	Yang_2013	saliva	childhood_trauma
cg02065970	Yang_2013	saliva	childhood_trauma
cg02096656	Yang_2013	saliva	childhood_trauma
cg02120584	Yang_2013	saliva	childhood_trauma
cg02121330	Yang_2013	saliva	childhood_trauma
cg02136723	Yang_2013	saliva	childhood_trauma
cg02137583	Yang_2013	saliva	childhood_trauma
cg02151625	Yang_2013	saliva	childhood_trauma
cg02157667	Yang_2013	saliva	childhood_trauma
cg02172824	Yang_2013	saliva	childhood_trauma
cg02181963	Yang_2013	saliva	childhood_trauma
cg02187712	Yang_2013	saliva	childhood_trauma
cg02199589	Yang_2013	saliva	childhood_trauma
cg02201215	Yang_2013	saliva	childhood_trauma
cg02210038	Yang_2013	saliva	childhood_trauma
cg02239805	Yang_2013	saliva	childhood_trauma
cg02243437	Yang_2013	saliva	childhood_trauma
cg02248325	Yang_2013	saliva	childhood_trauma
cg02257675	Yang_2013	saliva	childhood_trauma
cg02261604	Yang_2013	saliva	childhood_trauma
cg02265379	Yang_2013	saliva	childhood_trauma
cg02268424	Yang_2013	saliva	childhood_trauma
cg02269221	Yang_2013	saliva	childhood_trauma
cg02269272	Yang_2013	saliva	childhood_trauma
cg02269636	Yang_2013	saliva	childhood_trauma
cg02271227	Yang_2013	saliva	childhood_trauma
cg02283485	Yang_2013	saliva	childhood_trauma
cg02291403	Yang_2013	saliva	childhood_trauma
cg02297747	Yang_2013	saliva	childhood_trauma
cg02308112	Yang_2013	saliva	childhood_trauma
cg02323694	Yang_2013	saliva	childhood_trauma
cg02327123	Yang_2013	saliva	childhood_trauma
cg02334926	Yang_2013	saliva	childhood_trauma
cg02337499	Yang_2013	saliva	childhood_trauma
cg02339297	Yang_2013	saliva	childhood_trauma
cg02350644	Yang_2013	saliva	childhood_trauma
cg02351018	Yang_2013	saliva	childhood_trauma
cg02374837	Yang_2013	saliva	childhood_trauma
cg02385840	Yang_2013	saliva	childhood_trauma
cg02386183	Yang_2013	saliva	childhood_trauma
cg02390278	Yang_2013	saliva	childhood_trauma
cg02396143	Yang_2013	saliva	childhood_trauma
cg02399652	Yang_2013	saliva	childhood_trauma
cg02405530	Yang_2013	saliva	childhood_trauma
cg02411582	Yang_2013	saliva	childhood_trauma
cg02426912	Yang_2013	saliva	childhood_trauma
cg02429398	Yang_2013	saliva	childhood_trauma
cg02432101	Yang_2013	saliva	childhood_trauma
cg02445447	Yang_2013	saliva	childhood_trauma
cg02446681	Yang_2013	saliva	childhood_trauma
cg02453779	Yang_2013	saliva	childhood_trauma
cg02473395	Yang_2013	saliva	childhood_trauma
cg02475998	Yang_2013	saliva	childhood_trauma
cg02484047	Yang_2013	saliva	childhood_trauma
cg02493614	Yang_2013	saliva	childhood_trauma
cg02505596	Yang_2013	saliva	childhood_trauma
cg02507657	Yang_2013	saliva	childhood_trauma
cg02510736	Yang_2013	saliva	childhood_trauma
cg02521102	Yang_2013	saliva	childhood_trauma
cg02537106	Yang_2013	saliva	childhood_trauma
cg02542103	Yang_2013	saliva	childhood_trauma
cg02558424	Yang_2013	saliva	childhood_trauma
cg02561482	Yang_2013	saliva	childhood_trauma
cg02569759	Yang_2013	saliva	childhood_trauma
cg02578312	Yang_2013	saliva	childhood_trauma
cg02590295	Yang_2013	saliva	childhood_trauma
cg02596190	Yang_2013	saliva	childhood_trauma
cg02602480	Yang_2013	saliva	childhood_trauma
cg02603784	Yang_2013	saliva	childhood_trauma
cg02619495	Yang_2013	saliva	childhood_trauma
cg02620228	Yang_2013	saliva	childhood_trauma
cg02621020	Yang_2013	saliva	childhood_trauma
cg02631680	Yang_2013	saliva	childhood_trauma
cg02632809	Yang_2013	saliva	childhood_trauma
cg02639619	Yang_2013	saliva	childhood_trauma
cg02642298	Yang_2013	saliva	childhood_trauma
cg02646394	Yang_2013	saliva	childhood_trauma
cg02646665	Yang_2013	saliva	childhood_trauma
cg02650266	Yang_2013	saliva	childhood_trauma
cg02661258	Yang_2013	saliva	childhood_trauma
cg02661426	Yang_2013	saliva	childhood_trauma
cg02668708	Yang_2013	saliva	childhood_trauma
cg02671671	Yang_2013	saliva	childhood_trauma
cg02675466	Yang_2013	saliva	childhood_trauma
cg02683363	Yang_2013	saliva	childhood_trauma
cg02697074	Yang_2013	saliva	childhood_trauma
cg02707669	Yang_2013	saliva	childhood_trauma
cg02709717	Yang_2013	saliva	childhood_trauma
cg02716799	Yang_2013	saliva	childhood_trauma
cg02717570	Yang_2013	saliva	childhood_trauma
cg02723904	Yang_2013	saliva	childhood_trauma
cg02727104	Yang_2013	saliva	childhood_trauma
cg02736602	Yang_2013	saliva	childhood_trauma
cg02763798	Yang_2013	saliva	childhood_trauma
cg02768390	Yang_2013	saliva	childhood_trauma
cg02773019	Yang_2013	saliva	childhood_trauma
cg02778551	Yang_2013	saliva	childhood_trauma
cg02788401	Yang_2013	saliva	childhood_trauma
cg02792602	Yang_2013	saliva	childhood_trauma
cg02836487	Yang_2013	saliva	childhood_trauma
cg02846228	Yang_2013	saliva	childhood_trauma
cg02859866	Yang_2013	saliva	childhood_trauma
cg02862354	Yang_2013	saliva	childhood_trauma
cg02863073	Yang_2013	saliva	childhood_trauma
cg02870950	Yang_2013	saliva	childhood_trauma
cg02877856	Yang_2013	saliva	childhood_trauma
cg02878439	Yang_2013	saliva	childhood_trauma
cg02896705	Yang_2013	saliva	childhood_trauma
cg02898122	Yang_2013	saliva	childhood_trauma
cg02916409	Yang_2013	saliva	childhood_trauma
cg02925229	Yang_2013	saliva	childhood_trauma
cg02925427	Yang_2013	saliva	childhood_trauma
cg02929209	Yang_2013	saliva	childhood_trauma
cg02936451	Yang_2013	saliva	childhood_trauma
cg02938524	Yang_2013	saliva	childhood_trauma
cg02952317	Yang_2013	saliva	childhood_trauma
cg02955287	Yang_2013	saliva	childhood_trauma
cg02964396	Yang_2013	saliva	childhood_trauma
cg02976543	Yang_2013	saliva	childhood_trauma
cg02994645	Yang_2013	saliva	childhood_trauma
cg02996314	Yang_2013	saliva	childhood_trauma
cg03004280	Yang_2013	saliva	childhood_trauma
cg03015433	Yang_2013	saliva	childhood_trauma
cg03031933	Yang_2013	saliva	childhood_trauma
cg03041860	Yang_2013	saliva	childhood_trauma
cg03044510	Yang_2013	saliva	childhood_trauma
cg03052431	Yang_2013	saliva	childhood_trauma
cg03053597	Yang_2013	saliva	childhood_trauma
cg03061024	Yang_2013	saliva	childhood_trauma
cg03067068	Yang_2013	saliva	childhood_trauma
cg03069383	Yang_2013	saliva	childhood_trauma
cg03071924	Yang_2013	saliva	childhood_trauma
cg03072621	Yang_2013	saliva	childhood_trauma
cg03108496	Yang_2013	saliva	childhood_trauma
cg03118206	Yang_2013	saliva	childhood_trauma
cg03121168	Yang_2013	saliva	childhood_trauma
cg03128332	Yang_2013	saliva	childhood_trauma
cg03144560	Yang_2013	saliva	childhood_trauma
cg03160466	Yang_2013	saliva	childhood_trauma
cg03174294	Yang_2013	saliva	childhood_trauma
cg03175653	Yang_2013	saliva	childhood_trauma
cg03181118	Yang_2013	saliva	childhood_trauma
cg03183872	Yang_2013	saliva	childhood_trauma
cg03184439	Yang_2013	saliva	childhood_trauma
cg03186339	Yang_2013	saliva	childhood_trauma
cg03214080	Yang_2013	saliva	childhood_trauma
cg03220945	Yang_2013	saliva	childhood_trauma
cg03222971	Yang_2013	saliva	childhood_trauma
cg03230579	Yang_2013	saliva	childhood_trauma
cg03239591	Yang_2013	saliva	childhood_trauma
cg03259243	Yang_2013	saliva	childhood_trauma
cg03262242	Yang_2013	saliva	childhood_trauma
cg03276167	Yang_2013	saliva	childhood_trauma
cg03289801	Yang_2013	saliva	childhood_trauma
cg03301282	Yang_2013	saliva	childhood_trauma
cg03309721	Yang_2013	saliva	childhood_trauma
cg03322872	Yang_2013	saliva	childhood_trauma
cg03325014	Yang_2013	saliva	childhood_trauma
cg03330867	Yang_2013	saliva	childhood_trauma
cg03339016	Yang_2013	saliva	childhood_trauma
cg03352657	Yang_2013	saliva	childhood_trauma
cg03353863	Yang_2013	saliva	childhood_trauma
cg03361633	Yang_2013	saliva	childhood_trauma
cg03373091	Yang_2013	saliva	childhood_trauma
cg03383661	Yang_2013	saliva	childhood_trauma
cg03394401	Yang_2013	saliva	childhood_trauma
cg03410772	Yang_2013	saliva	childhood_trauma
cg03415695	Yang_2013	saliva	childhood_trauma
cg03420286	Yang_2013	saliva	childhood_trauma
cg03426840	Yang_2013	saliva	childhood_trauma
cg03433712	Yang_2013	saliva	childhood_trauma
cg03442378	Yang_2013	saliva	childhood_trauma
cg03462171	Yang_2013	saliva	childhood_trauma
cg03463778	Yang_2013	saliva	childhood_trauma
cg03468541	Yang_2013	saliva	childhood_trauma
cg03489495	Yang_2013	saliva	childhood_trauma
cg03508908	Yang_2013	saliva	childhood_trauma
cg03533382	Yang_2013	saliva	childhood_trauma
cg03542721	Yang_2013	saliva	childhood_trauma
cg03555487	Yang_2013	saliva	childhood_trauma
cg03575764	Yang_2013	saliva	childhood_trauma
cg03576787	Yang_2013	saliva	childhood_trauma
cg03591798	Yang_2013	saliva	childhood_trauma
cg03592197	Yang_2013	saliva	childhood_trauma
cg03598754	Yang_2013	saliva	childhood_trauma
cg03599547	Yang_2013	saliva	childhood_trauma
cg03609269	Yang_2013	saliva	childhood_trauma
cg03612039	Yang_2013	saliva	childhood_trauma
cg03614734	Yang_2013	saliva	childhood_trauma
cg03623155	Yang_2013	saliva	childhood_trauma
cg03628186	Yang_2013	saliva	childhood_trauma
cg03634887	Yang_2013	saliva	childhood_trauma
cg03637815	Yang_2013	saliva	childhood_trauma
cg03638905	Yang_2013	saliva	childhood_trauma
cg03644750	Yang_2013	saliva	childhood_trauma
cg03646922	Yang_2013	saliva	childhood_trauma
cg03648679	Yang_2013	saliva	childhood_trauma
cg03650154	Yang_2013	saliva	childhood_trauma
cg03655371	Yang_2013	saliva	childhood_trauma
cg03668558	Yang_2013	saliva	childhood_trauma
cg03674076	Yang_2013	saliva	childhood_trauma
cg03689054	Yang_2013	saliva	childhood_trauma
cg03696599	Yang_2013	saliva	childhood_trauma
cg03700121	Yang_2013	saliva	childhood_trauma
cg03705947	Yang_2013	saliva	childhood_trauma
cg03716738	Yang_2013	saliva	childhood_trauma
cg03720887	Yang_2013	saliva	childhood_trauma
cg03729853	Yang_2013	saliva	childhood_trauma
cg03730280	Yang_2013	saliva	childhood_trauma
cg03746482	Yang_2013	saliva	childhood_trauma
cg03747177	Yang_2013	saliva	childhood_trauma
cg03750606	Yang_2013	saliva	childhood_trauma
cg03761477	Yang_2013	saliva	childhood_trauma
cg03765692	Yang_2013	saliva	childhood_trauma
cg03771185	Yang_2013	saliva	childhood_trauma
cg03808043	Yang_2013	saliva	childhood_trauma
cg03809994	Yang_2013	saliva	childhood_trauma
cg03820205	Yang_2013	saliva	childhood_trauma
cg03820828	Yang_2013	saliva	childhood_trauma
cg03829216	Yang_2013	saliva	childhood_trauma
cg03837726	Yang_2013	saliva	childhood_trauma
cg03858673	Yang_2013	saliva	childhood_trauma
cg03876032	Yang_2013	saliva	childhood_trauma
cg03891268	Yang_2013	saliva	childhood_trauma
cg03891330	Yang_2013	saliva	childhood_trauma
cg03919779	Yang_2013	saliva	childhood_trauma
cg03921416	Yang_2013	saliva	childhood_trauma
cg03940157	Yang_2013	saliva	childhood_trauma
cg03967192	Yang_2013	saliva	childhood_trauma
cg03968699	Yang_2013	saliva	childhood_trauma
cg03973167	Yang_2013	saliva	childhood_trauma
cg03982544	Yang_2013	saliva	childhood_trauma
cg03983647	Yang_2013	saliva	childhood_trauma
cg03985484	Yang_2013	saliva	childhood_trauma
cg04004632	Yang_2013	saliva	childhood_trauma
cg04004830	Yang_2013	saliva	childhood_trauma
cg04013089	Yang_2013	saliva	childhood_trauma
cg04015759	Yang_2013	saliva	childhood_trauma
cg04020984	Yang_2013	saliva	childhood_trauma
cg04027074	Yang_2013	saliva	childhood_trauma
cg04033706	Yang_2013	saliva	childhood_trauma
cg04047221	Yang_2013	saliva	childhood_trauma
cg04053862	Yang_2013	saliva	childhood_trauma
cg04061197	Yang_2013	saliva	childhood_trauma
cg04063589	Yang_2013	saliva	childhood_trauma
cg04071446	Yang_2013	saliva	childhood_trauma
cg04072768	Yang_2013	saliva	childhood_trauma
cg04100724	Yang_2013	saliva	childhood_trauma
cg04104609	Yang_2013	saliva	childhood_trauma
cg04111177	Yang_2013	saliva	childhood_trauma
cg04121495	Yang_2013	saliva	childhood_trauma
cg04125208	Yang_2013	saliva	childhood_trauma
cg04128307	Yang_2013	saliva	childhood_trauma
cg04131734	Yang_2013	saliva	childhood_trauma
cg04132452	Yang_2013	saliva	childhood_trauma
cg04173992	Yang_2013	saliva	childhood_trauma
cg04184107	Yang_2013	saliva	childhood_trauma
cg04188862	Yang_2013	saliva	childhood_trauma
cg04202802	Yang_2013	saliva	childhood_trauma
cg04215179	Yang_2013	saliva	childhood_trauma
cg04232674	Yang_2013	saliva	childhood_trauma
cg04237075	Yang_2013	saliva	childhood_trauma
cg04240267	Yang_2013	saliva	childhood_trauma
cg04260924	Yang_2013	saliva	childhood_trauma
cg04265407	Yang_2013	saliva	childhood_trauma
cg04266779	Yang_2013	saliva	childhood_trauma
cg04266864	Yang_2013	saliva	childhood_trauma
cg04278444	Yang_2013	saliva	childhood_trauma
cg04285493	Yang_2013	saliva	childhood_trauma
cg04298626	Yang_2013	saliva	childhood_trauma
cg04311227	Yang_2013	saliva	childhood_trauma
cg04314525	Yang_2013	saliva	childhood_trauma
cg04317977	Yang_2013	saliva	childhood_trauma
cg04324758	Yang_2013	saliva	childhood_trauma
cg04328477	Yang_2013	saliva	childhood_trauma
cg04331511	Yang_2013	saliva	childhood_trauma
cg04333213	Yang_2013	saliva	childhood_trauma
cg04337412	Yang_2013	saliva	childhood_trauma
cg04344565	Yang_2013	saliva	childhood_trauma
cg04347820	Yang_2013	saliva	childhood_trauma
cg04349117	Yang_2013	saliva	childhood_trauma
cg04351185	Yang_2013	saliva	childhood_trauma
cg04358923	Yang_2013	saliva	childhood_trauma
cg04364540	Yang_2013	saliva	childhood_trauma
cg04366385	Yang_2013	saliva	childhood_trauma
cg04373587	Yang_2013	saliva	childhood_trauma
cg04386144	Yang_2013	saliva	childhood_trauma
cg04413644	Yang_2013	saliva	childhood_trauma
cg04421424	Yang_2013	saliva	childhood_trauma
cg04426007	Yang_2013	saliva	childhood_trauma
cg04428535	Yang_2013	saliva	childhood_trauma
cg04431387	Yang_2013	saliva	childhood_trauma
cg04434568	Yang_2013	saliva	childhood_trauma
cg04437590	Yang_2013	saliva	childhood_trauma
cg04454285	Yang_2013	saliva	childhood_trauma
cg04463911	Yang_2013	saliva	childhood_trauma
cg04470905	Yang_2013	saliva	childhood_trauma
cg04484579	Yang_2013	saliva	childhood_trauma
cg04498032	Yang_2013	saliva	childhood_trauma
cg04515913	Yang_2013	saliva	childhood_trauma
cg04531254	Yang_2013	saliva	childhood_trauma
cg04533214	Yang_2013	saliva	childhood_trauma
cg04534813	Yang_2013	saliva	childhood_trauma
cg04539241	Yang_2013	saliva	childhood_trauma
cg04547205	Yang_2013	saliva	childhood_trauma
cg04559178	Yang_2013	saliva	childhood_trauma
cg04565464	Yang_2013	saliva	childhood_trauma
cg04568613	Yang_2013	saliva	childhood_trauma
cg04576847	Yang_2013	saliva	childhood_trauma
cg04584833	Yang_2013	saliva	childhood_trauma
cg04585390	Yang_2013	saliva	childhood_trauma
cg04617570	Yang_2013	saliva	childhood_trauma
cg04627240	Yang_2013	saliva	childhood_trauma
cg04635154	Yang_2013	saliva	childhood_trauma
cg04652621	Yang_2013	saliva	childhood_trauma
cg04656042	Yang_2013	saliva	childhood_trauma
cg04657325	Yang_2013	saliva	childhood_trauma
cg04665204	Yang_2013	saliva	childhood_trauma
cg04677326	Yang_2013	saliva	childhood_trauma
cg04686114	Yang_2013	saliva	childhood_trauma
cg04691540	Yang_2013	saliva	childhood_trauma
cg04714638	Yang_2013	saliva	childhood_trauma
cg04721302	Yang_2013	saliva	childhood_trauma
cg04731120	Yang_2013	saliva	childhood_trauma
cg04736562	Yang_2013	saliva	childhood_trauma
cg04738309	Yang_2013	saliva	childhood_trauma
cg04750593	Yang_2013	saliva	childhood_trauma
cg04759767	Yang_2013	saliva	childhood_trauma
cg04764907	Yang_2013	saliva	childhood_trauma
cg04780909	Yang_2013	saliva	childhood_trauma
cg04781587	Yang_2013	saliva	childhood_trauma
cg04791747	Yang_2013	saliva	childhood_trauma
cg04794369	Yang_2013	saliva	childhood_trauma
cg04803843	Yang_2013	saliva	childhood_trauma
cg04810377	Yang_2013	saliva	childhood_trauma
cg04825775	Yang_2013	saliva	childhood_trauma
cg04856096	Yang_2013	saliva	childhood_trauma
cg04864062	Yang_2013	saliva	childhood_trauma
cg04869206	Yang_2013	saliva	childhood_trauma
cg04876451	Yang_2013	saliva	childhood_trauma
cg04886703	Yang_2013	saliva	childhood_trauma
cg04891165	Yang_2013	saliva	childhood_trauma
cg04900785	Yang_2013	saliva	childhood_trauma
cg04902542	Yang_2013	saliva	childhood_trauma
cg04913443	Yang_2013	saliva	childhood_trauma
cg04914305	Yang_2013	saliva	childhood_trauma
cg04920270	Yang_2013	saliva	childhood_trauma
cg04925824	Yang_2013	saliva	childhood_trauma
cg04930469	Yang_2013	saliva	childhood_trauma
cg04939294	Yang_2013	saliva	childhood_trauma
cg04947578	Yang_2013	saliva	childhood_trauma
cg04948627	Yang_2013	saliva	childhood_trauma
cg04952061	Yang_2013	saliva	childhood_trauma
cg04959815	Yang_2013	saliva	childhood_trauma
cg04970839	Yang_2013	saliva	childhood_trauma
cg04971418	Yang_2013	saliva	childhood_trauma
cg04983459	Yang_2013	saliva	childhood_trauma
cg04986276	Yang_2013	saliva	childhood_trauma
cg05000748	Yang_2013	saliva	childhood_trauma
cg05001908	Yang_2013	saliva	childhood_trauma
cg05002041	Yang_2013	saliva	childhood_trauma
cg05006231	Yang_2013	saliva	childhood_trauma
cg05006954	Yang_2013	saliva	childhood_trauma
cg05011232	Yang_2013	saliva	childhood_trauma
cg05020775	Yang_2013	saliva	childhood_trauma
cg05020822	Yang_2013	saliva	childhood_trauma
cg05024413	Yang_2013	saliva	childhood_trauma
cg05036183	Yang_2013	saliva	childhood_trauma
cg05040544	Yang_2013	saliva	childhood_trauma
cg05041145	Yang_2013	saliva	childhood_trauma
cg05095774	Yang_2013	saliva	childhood_trauma
cg05100916	Yang_2013	saliva	childhood_trauma
cg05122605	Yang_2013	saliva	childhood_trauma
cg05128992	Yang_2013	saliva	childhood_trauma
cg05135213	Yang_2013	saliva	childhood_trauma
cg05157171	Yang_2013	saliva	childhood_trauma
cg05171367	Yang_2013	saliva	childhood_trauma
cg05209192	Yang_2013	saliva	childhood_trauma
cg05214685	Yang_2013	saliva	childhood_trauma
cg05224705	Yang_2013	saliva	childhood_trauma
cg05231098	Yang_2013	saliva	childhood_trauma
cg05241025	Yang_2013	saliva	childhood_trauma
cg05257479	Yang_2013	saliva	childhood_trauma
cg05260236	Yang_2013	saliva	childhood_trauma
cg05262436	Yang_2013	saliva	childhood_trauma
cg05270119	Yang_2013	saliva	childhood_trauma
cg05281338	Yang_2013	saliva	childhood_trauma
cg05315865	Yang_2013	saliva	childhood_trauma
cg05320820	Yang_2013	saliva	childhood_trauma
cg05336115	Yang_2013	saliva	childhood_trauma
cg05337998	Yang_2013	saliva	childhood_trauma
cg05349062	Yang_2013	saliva	childhood_trauma
cg05350358	Yang_2013	saliva	childhood_trauma
cg05360402	Yang_2013	saliva	childhood_trauma
cg05377998	Yang_2013	saliva	childhood_trauma
cg05406635	Yang_2013	saliva	childhood_trauma
cg05408886	Yang_2013	saliva	childhood_trauma
cg05414442	Yang_2013	saliva	childhood_trauma
cg05422897	Yang_2013	saliva	childhood_trauma
cg05449217	Yang_2013	saliva	childhood_trauma
cg05461259	Yang_2013	saliva	childhood_trauma
cg05468351	Yang_2013	saliva	childhood_trauma
cg05479582	Yang_2013	saliva	childhood_trauma
cg05484920	Yang_2013	saliva	childhood_trauma
cg05494465	Yang_2013	saliva	childhood_trauma
cg05523500	Yang_2013	saliva	childhood_trauma
cg05534678	Yang_2013	saliva	childhood_trauma
cg05538632	Yang_2013	saliva	childhood_trauma
cg05564608	Yang_2013	saliva	childhood_trauma
cg05575220	Yang_2013	saliva	childhood_trauma
cg05577902	Yang_2013	saliva	childhood_trauma
cg05592035	Yang_2013	saliva	childhood_trauma
cg05592363	Yang_2013	saliva	childhood_trauma
cg05595753	Yang_2013	saliva	childhood_trauma
cg05609414	Yang_2013	saliva	childhood_trauma
cg05616754	Yang_2013	saliva	childhood_trauma
cg05621343	Yang_2013	saliva	childhood_trauma
cg05622441	Yang_2013	saliva	childhood_trauma
cg05637536	Yang_2013	saliva	childhood_trauma
cg05637795	Yang_2013	saliva	childhood_trauma
cg05640069	Yang_2013	saliva	childhood_trauma
cg05663122	Yang_2013	saliva	childhood_trauma
cg05669285	Yang_2013	saliva	childhood_trauma
cg05699123	Yang_2013	saliva	childhood_trauma
cg05702448	Yang_2013	saliva	childhood_trauma
cg05704155	Yang_2013	saliva	childhood_trauma
cg05712403	Yang_2013	saliva	childhood_trauma
cg05727959	Yang_2013	saliva	childhood_trauma
cg05733026	Yang_2013	saliva	childhood_trauma
cg05736236	Yang_2013	saliva	childhood_trauma
cg05738750	Yang_2013	saliva	childhood_trauma
cg05740793	Yang_2013	saliva	childhood_trauma
cg05752819	Yang_2013	saliva	childhood_trauma
cg05756109	Yang_2013	saliva	childhood_trauma
cg05782078	Yang_2013	saliva	childhood_trauma
cg05783854	Yang_2013	saliva	childhood_trauma
cg05786840	Yang_2013	saliva	childhood_trauma
cg05787931	Yang_2013	saliva	childhood_trauma
cg05796321	Yang_2013	saliva	childhood_trauma
cg05808815	Yang_2013	saliva	childhood_trauma
cg05812269	Yang_2013	saliva	childhood_trauma
cg05831907	Yang_2013	saliva	childhood_trauma
cg05843966	Yang_2013	saliva	childhood_trauma
cg05849499	Yang_2013	saliva	childhood_trauma
cg05849857	Yang_2013	saliva	childhood_trauma
cg05861071	Yang_2013	saliva	childhood_trauma
cg05874478	Yang_2013	saliva	childhood_trauma
cg05878337	Yang_2013	saliva	childhood_trauma
cg05900347	Yang_2013	saliva	childhood_trauma
cg05913197	Yang_2013	saliva	childhood_trauma
cg05915794	Yang_2013	saliva	childhood_trauma
cg05920090	Yang_2013	saliva	childhood_trauma
cg05923184	Yang_2013	saliva	childhood_trauma
cg05924191	Yang_2013	saliva	childhood_trauma
cg05930162	Yang_2013	saliva	childhood_trauma
cg05931265	Yang_2013	saliva	childhood_trauma
cg05931684	Yang_2013	saliva	childhood_trauma
cg05940231	Yang_2013	saliva	childhood_trauma
cg05952120	Yang_2013	saliva	childhood_trauma
cg05954989	Yang_2013	saliva	childhood_trauma
cg05955675	Yang_2013	saliva	childhood_trauma
cg05959525	Yang_2013	saliva	childhood_trauma
cg05978071	Yang_2013	saliva	childhood_trauma
cg05990650	Yang_2013	saliva	childhood_trauma
cg05992412	Yang_2013	saliva	childhood_trauma
cg06006623	Yang_2013	saliva	childhood_trauma
cg06007320	Yang_2013	saliva	childhood_trauma
cg06025835	Yang_2013	saliva	childhood_trauma
cg06045225	Yang_2013	saliva	childhood_trauma
cg06056004	Yang_2013	saliva	childhood_trauma
cg06058923	Yang_2013	saliva	childhood_trauma
cg06059332	Yang_2013	saliva	childhood_trauma
cg06073094	Yang_2013	saliva	childhood_trauma
cg06074314	Yang_2013	saliva	childhood_trauma
cg06082228	Yang_2013	saliva	childhood_trauma
cg06110578	Yang_2013	saliva	childhood_trauma
cg06112779	Yang_2013	saliva	childhood_trauma
cg06128043	Yang_2013	saliva	childhood_trauma
cg06137672	Yang_2013	saliva	childhood_trauma
cg06138195	Yang_2013	saliva	childhood_trauma
cg06138422	Yang_2013	saliva	childhood_trauma
cg06157335	Yang_2013	saliva	childhood_trauma
cg06160841	Yang_2013	saliva	childhood_trauma
cg06169648	Yang_2013	saliva	childhood_trauma
cg06180363	Yang_2013	saliva	childhood_trauma
cg06200777	Yang_2013	saliva	childhood_trauma
cg06220161	Yang_2013	saliva	childhood_trauma
cg06226283	Yang_2013	saliva	childhood_trauma
cg06245037	Yang_2013	saliva	childhood_trauma
cg06290265	Yang_2013	saliva	childhood_trauma
cg06310844	Yang_2013	saliva	childhood_trauma
cg06379478	Yang_2013	saliva	childhood_trauma
cg06380355	Yang_2013	saliva	childhood_trauma
cg06385874	Yang_2013	saliva	childhood_trauma
cg06391107	Yang_2013	saliva	childhood_trauma
cg06415087	Yang_2013	saliva	childhood_trauma
cg06419771	Yang_2013	saliva	childhood_trauma
cg06420058	Yang_2013	saliva	childhood_trauma
cg06421526	Yang_2013	saliva	childhood_trauma
cg06427502	Yang_2013	saliva	childhood_trauma
cg06435604	Yang_2013	saliva	childhood_trauma
cg06438404	Yang_2013	saliva	childhood_trauma
cg06443863	Yang_2013	saliva	childhood_trauma
cg06456512	Yang_2013	saliva	childhood_trauma
cg06468476	Yang_2013	saliva	childhood_trauma
cg06473181	Yang_2013	saliva	childhood_trauma
cg06476093	Yang_2013	saliva	childhood_trauma
cg06492821	Yang_2013	saliva	childhood_trauma
cg06496078	Yang_2013	saliva	childhood_trauma
cg06496222	Yang_2013	saliva	childhood_trauma
cg06500355	Yang_2013	saliva	childhood_trauma
cg06524479	Yang_2013	saliva	childhood_trauma
cg06534285	Yang_2013	saliva	childhood_trauma
cg06542686	Yang_2013	saliva	childhood_trauma
cg06542865	Yang_2013	saliva	childhood_trauma
cg06550102	Yang_2013	saliva	childhood_trauma
cg06575065	Yang_2013	saliva	childhood_trauma
cg06577251	Yang_2013	saliva	childhood_trauma
cg06585708	Yang_2013	saliva	childhood_trauma
cg06598631	Yang_2013	saliva	childhood_trauma
cg06604058	Yang_2013	saliva	childhood_trauma
cg06606548	Yang_2013	saliva	childhood_trauma
cg06621373	Yang_2013	saliva	childhood_trauma
cg06626599	Yang_2013	saliva	childhood_trauma
cg06631310	Yang_2013	saliva	childhood_trauma
cg06634950	Yang_2013	saliva	childhood_trauma
cg06636685	Yang_2013	saliva	childhood_trauma
cg06638874	Yang_2013	saliva	childhood_trauma
cg06639788	Yang_2013	saliva	childhood_trauma
cg06644634	Yang_2013	saliva	childhood_trauma
cg06652315	Yang_2013	saliva	childhood_trauma
cg06652850	Yang_2013	saliva	childhood_trauma
cg06654498	Yang_2013	saliva	childhood_trauma
cg06660652	Yang_2013	saliva	childhood_trauma
cg06665941	Yang_2013	saliva	childhood_trauma
cg06677120	Yang_2013	saliva	childhood_trauma
cg06678902	Yang_2013	saliva	childhood_trauma
cg06679003	Yang_2013	saliva	childhood_trauma
cg06686029	Yang_2013	saliva	childhood_trauma
cg06690633	Yang_2013	saliva	childhood_trauma
cg06700871	Yang_2013	saliva	childhood_trauma
cg06703332	Yang_2013	saliva	childhood_trauma
cg06710900	Yang_2013	saliva	childhood_trauma
cg06712763	Yang_2013	saliva	childhood_trauma
cg06717492	Yang_2013	saliva	childhood_trauma
cg06723301	Yang_2013	saliva	childhood_trauma
cg06728098	Yang_2013	saliva	childhood_trauma
cg06728674	Yang_2013	saliva	childhood_trauma
cg06731730	Yang_2013	saliva	childhood_trauma
cg06732976	Yang_2013	saliva	childhood_trauma
cg06736685	Yang_2013	saliva	childhood_trauma
cg06745235	Yang_2013	saliva	childhood_trauma
cg06745957	Yang_2013	saliva	childhood_trauma
cg06748231	Yang_2013	saliva	childhood_trauma
cg06753227	Yang_2013	saliva	childhood_trauma
cg06754965	Yang_2013	saliva	childhood_trauma
cg06766659	Yang_2013	saliva	childhood_trauma
cg06777853	Yang_2013	saliva	childhood_trauma
cg06789048	Yang_2013	saliva	childhood_trauma
cg06790019	Yang_2013	saliva	childhood_trauma
cg06793581	Yang_2013	saliva	childhood_trauma
cg06794263	Yang_2013	saliva	childhood_trauma
cg06796825	Yang_2013	saliva	childhood_trauma
cg06800444	Yang_2013	saliva	childhood_trauma
cg06807989	Yang_2013	saliva	childhood_trauma
cg06815976	Yang_2013	saliva	childhood_trauma
cg06826278	Yang_2013	saliva	childhood_trauma
cg06830415	Yang_2013	saliva	childhood_trauma
cg06836181	Yang_2013	saliva	childhood_trauma
cg06848185	Yang_2013	saliva	childhood_trauma
cg06852575	Yang_2013	saliva	childhood_trauma
cg06858186	Yang_2013	saliva	childhood_trauma
cg06864005	Yang_2013	saliva	childhood_trauma
cg06866657	Yang_2013	saliva	childhood_trauma
cg06896619	Yang_2013	saliva	childhood_trauma
cg06901526	Yang_2013	saliva	childhood_trauma
cg06903151	Yang_2013	saliva	childhood_trauma
cg06911519	Yang_2013	saliva	childhood_trauma
cg06919790	Yang_2013	saliva	childhood_trauma
cg06927324	Yang_2013	saliva	childhood_trauma
cg06928838	Yang_2013	saliva	childhood_trauma
cg06957130	Yang_2013	saliva	childhood_trauma
cg06966660	Yang_2013	saliva	childhood_trauma
cg06973234	Yang_2013	saliva	childhood_trauma
cg06977935	Yang_2013	saliva	childhood_trauma
cg06979550	Yang_2013	saliva	childhood_trauma
cg06983551	Yang_2013	saliva	childhood_trauma
cg07000551	Yang_2013	saliva	childhood_trauma
cg07010359	Yang_2013	saliva	childhood_trauma
cg07021777	Yang_2013	saliva	childhood_trauma
cg07023327	Yang_2013	saliva	childhood_trauma
cg07051329	Yang_2013	saliva	childhood_trauma
cg07061579	Yang_2013	saliva	childhood_trauma
cg07063914	Yang_2013	saliva	childhood_trauma
cg07066067	Yang_2013	saliva	childhood_trauma
cg07087156	Yang_2013	saliva	childhood_trauma
cg07089783	Yang_2013	saliva	childhood_trauma
cg07093111	Yang_2013	saliva	childhood_trauma
cg07094915	Yang_2013	saliva	childhood_trauma
cg07101354	Yang_2013	saliva	childhood_trauma
cg07104116	Yang_2013	saliva	childhood_trauma
cg07113322	Yang_2013	saliva	childhood_trauma
cg07122172	Yang_2013	saliva	childhood_trauma
cg07131604	Yang_2013	saliva	childhood_trauma
cg07135797	Yang_2013	saliva	childhood_trauma
cg07135942	Yang_2013	saliva	childhood_trauma
cg07146119	Yang_2013	saliva	childhood_trauma
cg07156929	Yang_2013	saliva	childhood_trauma
cg07160044	Yang_2013	saliva	childhood_trauma
cg07167946	Yang_2013	saliva	childhood_trauma
cg07181902	Yang_2013	saliva	childhood_trauma
cg07197864	Yang_2013	saliva	childhood_trauma
cg07207484	Yang_2013	saliva	childhood_trauma
cg07213548	Yang_2013	saliva	childhood_trauma
cg07220085	Yang_2013	saliva	childhood_trauma
cg07226679	Yang_2013	saliva	childhood_trauma
cg07236039	Yang_2013	saliva	childhood_trauma
cg07255356	Yang_2013	saliva	childhood_trauma
cg07262328	Yang_2013	saliva	childhood_trauma
cg07266126	Yang_2013	saliva	childhood_trauma
cg07269724	Yang_2013	saliva	childhood_trauma
cg07274204	Yang_2013	saliva	childhood_trauma
cg07277818	Yang_2013	saliva	childhood_trauma
cg07297567	Yang_2013	saliva	childhood_trauma
cg07306881	Yang_2013	saliva	childhood_trauma
cg07318453	Yang_2013	saliva	childhood_trauma
cg07324633	Yang_2013	saliva	childhood_trauma
cg07333905	Yang_2013	saliva	childhood_trauma
cg07339229	Yang_2013	saliva	childhood_trauma
cg07344583	Yang_2013	saliva	childhood_trauma
cg07352798	Yang_2013	saliva	childhood_trauma
cg07354253	Yang_2013	saliva	childhood_trauma
cg07355551	Yang_2013	saliva	childhood_trauma
cg07355693	Yang_2013	saliva	childhood_trauma
cg07368877	Yang_2013	saliva	childhood_trauma
cg07370646	Yang_2013	saliva	childhood_trauma
cg07375367	Yang_2013	saliva	childhood_trauma
cg07387199	Yang_2013	saliva	childhood_trauma
cg07393674	Yang_2013	saliva	childhood_trauma
cg07399355	Yang_2013	saliva	childhood_trauma
cg07417284	Yang_2013	saliva	childhood_trauma
cg07423602	Yang_2013	saliva	childhood_trauma
cg07436753	Yang_2013	saliva	childhood_trauma
cg07439409	Yang_2013	saliva	childhood_trauma
cg07458698	Yang_2013	saliva	childhood_trauma
cg07458712	Yang_2013	saliva	childhood_trauma
cg07461160	Yang_2013	saliva	childhood_trauma
cg07466433	Yang_2013	saliva	childhood_trauma
cg07472772	Yang_2013	saliva	childhood_trauma
cg07483523	Yang_2013	saliva	childhood_trauma
cg07489134	Yang_2013	saliva	childhood_trauma
cg07504545	Yang_2013	saliva	childhood_trauma
cg07513383	Yang_2013	saliva	childhood_trauma
cg07519721	Yang_2013	saliva	childhood_trauma
cg07519873	Yang_2013	saliva	childhood_trauma
cg07520141	Yang_2013	saliva	childhood_trauma
cg07535605	Yang_2013	saliva	childhood_trauma
cg07536847	Yang_2013	saliva	childhood_trauma
cg07538946	Yang_2013	saliva	childhood_trauma
cg07558287	Yang_2013	saliva	childhood_trauma
cg07562458	Yang_2013	saliva	childhood_trauma
cg07562483	Yang_2013	saliva	childhood_trauma
cg07568751	Yang_2013	saliva	childhood_trauma
cg07570055	Yang_2013	saliva	childhood_trauma
cg07571970	Yang_2013	saliva	childhood_trauma
cg07580707	Yang_2013	saliva	childhood_trauma
cg07589166	Yang_2013	saliva	childhood_trauma
cg07598522	Yang_2013	saliva	childhood_trauma
cg07599579	Yang_2013	saliva	childhood_trauma
cg07630649	Yang_2013	saliva	childhood_trauma
cg07645461	Yang_2013	saliva	childhood_trauma
cg07665115	Yang_2013	saliva	childhood_trauma
cg07697662	Yang_2013	saliva	childhood_trauma
cg07702548	Yang_2013	saliva	childhood_trauma
cg07704934	Yang_2013	saliva	childhood_trauma
cg07713849	Yang_2013	saliva	childhood_trauma
cg07723114	Yang_2013	saliva	childhood_trauma
cg07737810	Yang_2013	saliva	childhood_trauma
cg07742134	Yang_2013	saliva	childhood_trauma
cg07750813	Yang_2013	saliva	childhood_trauma
cg07753245	Yang_2013	saliva	childhood_trauma
cg07785225	Yang_2013	saliva	childhood_trauma
cg07793537	Yang_2013	saliva	childhood_trauma
cg07817097	Yang_2013	saliva	childhood_trauma
cg07818830	Yang_2013	saliva	childhood_trauma
cg07865517	Yang_2013	saliva	childhood_trauma
cg07882184	Yang_2013	saliva	childhood_trauma
cg07882382	Yang_2013	saliva	childhood_trauma
cg07892879	Yang_2013	saliva	childhood_trauma
cg07913310	Yang_2013	saliva	childhood_trauma
cg07923305	Yang_2013	saliva	childhood_trauma
cg07923459	Yang_2013	saliva	childhood_trauma
cg07926482	Yang_2013	saliva	childhood_trauma
cg07927839	Yang_2013	saliva	childhood_trauma
cg07940793	Yang_2013	saliva	childhood_trauma
cg07956936	Yang_2013	saliva	childhood_trauma
cg07958926	Yang_2013	saliva	childhood_trauma
cg07963361	Yang_2013	saliva	childhood_trauma
cg07967679	Yang_2013	saliva	childhood_trauma
cg07971827	Yang_2013	saliva	childhood_trauma
cg07972541	Yang_2013	saliva	childhood_trauma
cg07982935	Yang_2013	saliva	childhood_trauma
cg08005943	Yang_2013	saliva	childhood_trauma
cg08009993	Yang_2013	saliva	childhood_trauma
cg08012278	Yang_2013	saliva	childhood_trauma
cg08023476	Yang_2013	saliva	childhood_trauma
cg08035872	Yang_2013	saliva	childhood_trauma
cg08039701	Yang_2013	saliva	childhood_trauma
cg08040170	Yang_2013	saliva	childhood_trauma
cg08050352	Yang_2013	saliva	childhood_trauma
cg08071595	Yang_2013	saliva	childhood_trauma
cg08072980	Yang_2013	saliva	childhood_trauma
cg08073527	Yang_2013	saliva	childhood_trauma
cg08081845	Yang_2013	saliva	childhood_trauma
cg08097417	Yang_2013	saliva	childhood_trauma
cg08117436	Yang_2013	saliva	childhood_trauma
cg08125682	Yang_2013	saliva	childhood_trauma
cg08158076	Yang_2013	saliva	childhood_trauma
cg08158524	Yang_2013	saliva	childhood_trauma
cg08169394	Yang_2013	saliva	childhood_trauma
cg08180624	Yang_2013	saliva	childhood_trauma
cg08185661	Yang_2013	saliva	childhood_trauma
cg08192350	Yang_2013	saliva	childhood_trauma
cg08209163	Yang_2013	saliva	childhood_trauma
cg08272731	Yang_2013	saliva	childhood_trauma
cg08274589	Yang_2013	saliva	childhood_trauma
cg08285429	Yang_2013	saliva	childhood_trauma
cg08324115	Yang_2013	saliva	childhood_trauma
cg08326301	Yang_2013	saliva	childhood_trauma
cg08334153	Yang_2013	saliva	childhood_trauma
cg08336300	Yang_2013	saliva	childhood_trauma
cg08348387	Yang_2013	saliva	childhood_trauma
cg08351017	Yang_2013	saliva	childhood_trauma
cg08354699	Yang_2013	saliva	childhood_trauma
cg08370718	Yang_2013	saliva	childhood_trauma
cg08387285	Yang_2013	saliva	childhood_trauma
cg08390021	Yang_2013	saliva	childhood_trauma
cg08399230	Yang_2013	saliva	childhood_trauma
cg08411512	Yang_2013	saliva	childhood_trauma
cg08427928	Yang_2013	saliva	childhood_trauma
cg08440521	Yang_2013	saliva	childhood_trauma
cg08444731	Yang_2013	saliva	childhood_trauma
cg08450752	Yang_2013	saliva	childhood_trauma
cg08464824	Yang_2013	saliva	childhood_trauma
cg08472559	Yang_2013	saliva	childhood_trauma
cg08492707	Yang_2013	saliva	childhood_trauma
cg08510077	Yang_2013	saliva	childhood_trauma
cg08524698	Yang_2013	saliva	childhood_trauma
cg08532834	Yang_2013	saliva	childhood_trauma
cg08555460	Yang_2013	saliva	childhood_trauma
cg08555653	Yang_2013	saliva	childhood_trauma
cg08577341	Yang_2013	saliva	childhood_trauma
cg08577517	Yang_2013	saliva	childhood_trauma
cg08577743	Yang_2013	saliva	childhood_trauma
cg08599294	Yang_2013	saliva	childhood_trauma
cg08610201	Yang_2013	saliva	childhood_trauma
cg08612601	Yang_2013	saliva	childhood_trauma
cg08649216	Yang_2013	saliva	childhood_trauma
cg08653403	Yang_2013	saliva	childhood_trauma
cg08659621	Yang_2013	saliva	childhood_trauma
cg08663007	Yang_2013	saliva	childhood_trauma
cg08666333	Yang_2013	saliva	childhood_trauma
cg08667777	Yang_2013	saliva	childhood_trauma
cg08701515	Yang_2013	saliva	childhood_trauma
cg08751265	Yang_2013	saliva	childhood_trauma
cg08755283	Yang_2013	saliva	childhood_trauma
cg08762306	Yang_2013	saliva	childhood_trauma
cg08763126	Yang_2013	saliva	childhood_trauma
cg08763433	Yang_2013	saliva	childhood_trauma
cg08787268	Yang_2013	saliva	childhood_trauma
cg08817168	Yang_2013	saliva	childhood_trauma
cg08830355	Yang_2013	saliva	childhood_trauma
cg08857201	Yang_2013	saliva	childhood_trauma
cg08866402	Yang_2013	saliva	childhood_trauma
cg08872741	Yang_2013	saliva	childhood_trauma
cg08876479	Yang_2013	saliva	childhood_trauma
cg08876591	Yang_2013	saliva	childhood_trauma
cg08882650	Yang_2013	saliva	childhood_trauma
cg08883955	Yang_2013	saliva	childhood_trauma
cg08885708	Yang_2013	saliva	childhood_trauma
cg08891424	Yang_2013	saliva	childhood_trauma
cg08899291	Yang_2013	saliva	childhood_trauma
cg08900656	Yang_2013	saliva	childhood_trauma
cg08900983	Yang_2013	saliva	childhood_trauma
cg08905166	Yang_2013	saliva	childhood_trauma
cg08923271	Yang_2013	saliva	childhood_trauma
cg08933160	Yang_2013	saliva	childhood_trauma
cg08935125	Yang_2013	saliva	childhood_trauma
cg08935299	Yang_2013	saliva	childhood_trauma
cg08935602	Yang_2013	saliva	childhood_trauma
cg08944318	Yang_2013	saliva	childhood_trauma
cg08946014	Yang_2013	saliva	childhood_trauma
cg08949011	Yang_2013	saliva	childhood_trauma
cg08949621	Yang_2013	saliva	childhood_trauma
cg08958952	Yang_2013	saliva	childhood_trauma
cg08959992	Yang_2013	saliva	childhood_trauma
cg08964912	Yang_2013	saliva	childhood_trauma
cg08974966	Yang_2013	saliva	childhood_trauma
cg08975295	Yang_2013	saliva	childhood_trauma
cg08989921	Yang_2013	saliva	childhood_trauma
cg08990198	Yang_2013	saliva	childhood_trauma
cg09010904	Yang_2013	saliva	childhood_trauma
cg09011231	Yang_2013	saliva	childhood_trauma
cg09011732	Yang_2013	saliva	childhood_trauma
cg09015484	Yang_2013	saliva	childhood_trauma
cg09020181	Yang_2013	saliva	childhood_trauma
cg09026224	Yang_2013	saliva	childhood_trauma
cg09028157	Yang_2013	saliva	childhood_trauma
cg09047471	Yang_2013	saliva	childhood_trauma
cg09058650	Yang_2013	saliva	childhood_trauma
cg09061583	Yang_2013	saliva	childhood_trauma
cg09071838	Yang_2013	saliva	childhood_trauma
cg09073732	Yang_2013	saliva	childhood_trauma
cg09075558	Yang_2013	saliva	childhood_trauma
cg09076334	Yang_2013	saliva	childhood_trauma
cg09111071	Yang_2013	saliva	childhood_trauma
cg09122913	Yang_2013	saliva	childhood_trauma
cg09142942	Yang_2013	saliva	childhood_trauma
cg09147710	Yang_2013	saliva	childhood_trauma
cg09174674	Yang_2013	saliva	childhood_trauma
cg09192942	Yang_2013	saliva	childhood_trauma
cg09202050	Yang_2013	saliva	childhood_trauma
cg09202227	Yang_2013	saliva	childhood_trauma
cg09223975	Yang_2013	saliva	childhood_trauma
cg09227621	Yang_2013	saliva	childhood_trauma
cg09229912	Yang_2013	saliva	childhood_trauma
cg09230996	Yang_2013	saliva	childhood_trauma
cg09242100	Yang_2013	saliva	childhood_trauma
cg09251292	Yang_2013	saliva	childhood_trauma
cg09260830	Yang_2013	saliva	childhood_trauma
cg09264558	Yang_2013	saliva	childhood_trauma
cg09266144	Yang_2013	saliva	childhood_trauma
cg09288789	Yang_2013	saliva	childhood_trauma
cg09290941	Yang_2013	saliva	childhood_trauma
cg09303159	Yang_2013	saliva	childhood_trauma
cg09303484	Yang_2013	saliva	childhood_trauma
cg09312767	Yang_2013	saliva	childhood_trauma
cg09323228	Yang_2013	saliva	childhood_trauma
cg09325905	Yang_2013	saliva	childhood_trauma
cg09327849	Yang_2013	saliva	childhood_trauma
cg09328979	Yang_2013	saliva	childhood_trauma
cg09338033	Yang_2013	saliva	childhood_trauma
cg09350141	Yang_2013	saliva	childhood_trauma
cg09369748	Yang_2013	saliva	childhood_trauma
cg09370756	Yang_2013	saliva	childhood_trauma
cg09380636	Yang_2013	saliva	childhood_trauma
cg09382430	Yang_2013	saliva	childhood_trauma
cg09395855	Yang_2013	saliva	childhood_trauma
cg09398466	Yang_2013	saliva	childhood_trauma
cg09417774	Yang_2013	saliva	childhood_trauma
cg09423283	Yang_2013	saliva	childhood_trauma
cg09428653	Yang_2013	saliva	childhood_trauma
cg09432465	Yang_2013	saliva	childhood_trauma
cg09435190	Yang_2013	saliva	childhood_trauma
cg09439054	Yang_2013	saliva	childhood_trauma
cg09443102	Yang_2013	saliva	childhood_trauma
cg09460159	Yang_2013	saliva	childhood_trauma
cg09487594	Yang_2013	saliva	childhood_trauma
cg09501892	Yang_2013	saliva	childhood_trauma
cg09504352	Yang_2013	saliva	childhood_trauma
cg09526697	Yang_2013	saliva	childhood_trauma
cg09529537	Yang_2013	saliva	childhood_trauma
cg09540961	Yang_2013	saliva	childhood_trauma
cg09550397	Yang_2013	saliva	childhood_trauma
cg09553402	Yang_2013	saliva	childhood_trauma
cg09578018	Yang_2013	saliva	childhood_trauma
cg09598225	Yang_2013	saliva	childhood_trauma
cg09610601	Yang_2013	saliva	childhood_trauma
cg09652614	Yang_2013	saliva	childhood_trauma
cg09655666	Yang_2013	saliva	childhood_trauma
cg09660365	Yang_2013	saliva	childhood_trauma
cg09667001	Yang_2013	saliva	childhood_trauma
cg09677638	Yang_2013	saliva	childhood_trauma
cg09685682	Yang_2013	saliva	childhood_trauma
cg09692125	Yang_2013	saliva	childhood_trauma
cg09698471	Yang_2013	saliva	childhood_trauma
cg09717987	Yang_2013	saliva	childhood_trauma
cg09723155	Yang_2013	saliva	childhood_trauma
cg09725546	Yang_2013	saliva	childhood_trauma
cg09740133	Yang_2013	saliva	childhood_trauma
cg09741592	Yang_2013	saliva	childhood_trauma
cg09746736	Yang_2013	saliva	childhood_trauma
cg09754868	Yang_2013	saliva	childhood_trauma
cg09755102	Yang_2013	saliva	childhood_trauma
cg09763060	Yang_2013	saliva	childhood_trauma
cg09765074	Yang_2013	saliva	childhood_trauma
cg09770154	Yang_2013	saliva	childhood_trauma
cg09780895	Yang_2013	saliva	childhood_trauma
cg09781601	Yang_2013	saliva	childhood_trauma
cg09786701	Yang_2013	saliva	childhood_trauma
cg09789536	Yang_2013	saliva	childhood_trauma
cg09792881	Yang_2013	saliva	childhood_trauma
cg09796320	Yang_2013	saliva	childhood_trauma
cg09796886	Yang_2013	saliva	childhood_trauma
cg09817636	Yang_2013	saliva	childhood_trauma
cg09818588	Yang_2013	saliva	childhood_trauma
cg09824849	Yang_2013	saliva	childhood_trauma
cg09827752	Yang_2013	saliva	childhood_trauma
cg09852601	Yang_2013	saliva	childhood_trauma
cg09872104	Yang_2013	saliva	childhood_trauma
cg09882128	Yang_2013	saliva	childhood_trauma
cg09882587	Yang_2013	saliva	childhood_trauma
cg09884077	Yang_2013	saliva	childhood_trauma
cg09890653	Yang_2013	saliva	childhood_trauma
cg09892131	Yang_2013	saliva	childhood_trauma
cg09898070	Yang_2013	saliva	childhood_trauma
cg09901735	Yang_2013	saliva	childhood_trauma
cg09920427	Yang_2013	saliva	childhood_trauma
cg09933058	Yang_2013	saliva	childhood_trauma
cg09939823	Yang_2013	saliva	childhood_trauma
cg09961550	Yang_2013	saliva	childhood_trauma
cg09964670	Yang_2013	saliva	childhood_trauma
cg09965508	Yang_2013	saliva	childhood_trauma
cg09984392	Yang_2013	saliva	childhood_trauma
cg10000843	Yang_2013	saliva	childhood_trauma
cg10009930	Yang_2013	saliva	childhood_trauma
cg10027245	Yang_2013	saliva	childhood_trauma
cg10031648	Yang_2013	saliva	childhood_trauma
cg10033761	Yang_2013	saliva	childhood_trauma
cg10045999	Yang_2013	saliva	childhood_trauma
cg10055505	Yang_2013	saliva	childhood_trauma
cg10058779	Yang_2013	saliva	childhood_trauma
cg10060574	Yang_2013	saliva	childhood_trauma
cg10066545	Yang_2013	saliva	childhood_trauma
cg10111845	Yang_2013	saliva	childhood_trauma
cg10117795	Yang_2013	saliva	childhood_trauma
cg10133465	Yang_2013	saliva	childhood_trauma
cg10134307	Yang_2013	saliva	childhood_trauma
cg10137463	Yang_2013	saliva	childhood_trauma
cg10143433	Yang_2013	saliva	childhood_trauma
cg10143723	Yang_2013	saliva	childhood_trauma
cg10156544	Yang_2013	saliva	childhood_trauma
cg10161423	Yang_2013	saliva	childhood_trauma
cg10177591	Yang_2013	saliva	childhood_trauma
cg10195787	Yang_2013	saliva	childhood_trauma
cg10201608	Yang_2013	saliva	childhood_trauma
cg10207428	Yang_2013	saliva	childhood_trauma
cg10230004	Yang_2013	saliva	childhood_trauma
cg10230519	Yang_2013	saliva	childhood_trauma
cg10241147	Yang_2013	saliva	childhood_trauma
cg10252462	Yang_2013	saliva	childhood_trauma
cg10266386	Yang_2013	saliva	childhood_trauma
cg10269548	Yang_2013	saliva	childhood_trauma
cg10270436	Yang_2013	saliva	childhood_trauma
cg10277631	Yang_2013	saliva	childhood_trauma
cg10282807	Yang_2013	saliva	childhood_trauma
cg10304922	Yang_2013	saliva	childhood_trauma
cg10308833	Yang_2013	saliva	childhood_trauma
cg10335659	Yang_2013	saliva	childhood_trauma
cg10345131	Yang_2013	saliva	childhood_trauma
cg10356455	Yang_2013	saliva	childhood_trauma
cg10364942	Yang_2013	saliva	childhood_trauma
cg10364945	Yang_2013	saliva	childhood_trauma
cg10365447	Yang_2013	saliva	childhood_trauma
cg10367023	Yang_2013	saliva	childhood_trauma
cg10369444	Yang_2013	saliva	childhood_trauma
cg10397063	Yang_2013	saliva	childhood_trauma
cg10398799	Yang_2013	saliva	childhood_trauma
cg10408430	Yang_2013	saliva	childhood_trauma
cg10409443	Yang_2013	saliva	childhood_trauma
cg10410170	Yang_2013	saliva	childhood_trauma
cg10414985	Yang_2013	saliva	childhood_trauma
cg10432265	Yang_2013	saliva	childhood_trauma
cg10441628	Yang_2013	saliva	childhood_trauma
cg10446143	Yang_2013	saliva	childhood_trauma
cg10447247	Yang_2013	saliva	childhood_trauma
cg10462093	Yang_2013	saliva	childhood_trauma
cg10469659	Yang_2013	saliva	childhood_trauma
cg10481982	Yang_2013	saliva	childhood_trauma
cg10483776	Yang_2013	saliva	childhood_trauma
cg10485466	Yang_2013	saliva	childhood_trauma
cg10488267	Yang_2013	saliva	childhood_trauma
cg10492801	Yang_2013	saliva	childhood_trauma
cg10497951	Yang_2013	saliva	childhood_trauma
cg10498984	Yang_2013	saliva	childhood_trauma
cg10505247	Yang_2013	saliva	childhood_trauma
cg10506160	Yang_2013	saliva	childhood_trauma
cg10538494	Yang_2013	saliva	childhood_trauma
cg10545927	Yang_2013	saliva	childhood_trauma
cg10570662	Yang_2013	saliva	childhood_trauma
cg10573403	Yang_2013	saliva	childhood_trauma
cg10585733	Yang_2013	saliva	childhood_trauma
cg10601287	Yang_2013	saliva	childhood_trauma
cg10617171	Yang_2013	saliva	childhood_trauma
cg10620530	Yang_2013	saliva	childhood_trauma
cg10624105	Yang_2013	saliva	childhood_trauma
cg10624161	Yang_2013	saliva	childhood_trauma
cg10632328	Yang_2013	saliva	childhood_trauma
cg10633746	Yang_2013	saliva	childhood_trauma
cg10651637	Yang_2013	saliva	childhood_trauma
cg10657367	Yang_2013	saliva	childhood_trauma
cg10658205	Yang_2013	saliva	childhood_trauma
cg10659575	Yang_2013	saliva	childhood_trauma
cg10675138	Yang_2013	saliva	childhood_trauma
cg10688514	Yang_2013	saliva	childhood_trauma
cg10693390	Yang_2013	saliva	childhood_trauma
cg10695429	Yang_2013	saliva	childhood_trauma
cg10696437	Yang_2013	saliva	childhood_trauma
cg10727759	Yang_2013	saliva	childhood_trauma
cg10735211	Yang_2013	saliva	childhood_trauma
cg10765857	Yang_2013	saliva	childhood_trauma
cg10795659	Yang_2013	saliva	childhood_trauma
cg10797195	Yang_2013	saliva	childhood_trauma
cg10806562	Yang_2013	saliva	childhood_trauma
cg10819350	Yang_2013	saliva	childhood_trauma
cg10833037	Yang_2013	saliva	childhood_trauma
cg10836402	Yang_2013	saliva	childhood_trauma
cg10837265	Yang_2013	saliva	childhood_trauma
cg10844844	Yang_2013	saliva	childhood_trauma
cg10848792	Yang_2013	saliva	childhood_trauma
cg10850626	Yang_2013	saliva	childhood_trauma
cg10858225	Yang_2013	saliva	childhood_trauma
cg10861555	Yang_2013	saliva	childhood_trauma
cg10881360	Yang_2013	saliva	childhood_trauma
cg10882304	Yang_2013	saliva	childhood_trauma
cg10882606	Yang_2013	saliva	childhood_trauma
cg10902427	Yang_2013	saliva	childhood_trauma
cg10905613	Yang_2013	saliva	childhood_trauma
cg10905877	Yang_2013	saliva	childhood_trauma
cg10916494	Yang_2013	saliva	childhood_trauma
cg10921983	Yang_2013	saliva	childhood_trauma
cg10945028	Yang_2013	saliva	childhood_trauma
cg10953317	Yang_2013	saliva	childhood_trauma
cg10960198	Yang_2013	saliva	childhood_trauma
cg10987004	Yang_2013	saliva	childhood_trauma
cg10988124	Yang_2013	saliva	childhood_trauma
cg10992590	Yang_2013	saliva	childhood_trauma
cg11002791	Yang_2013	saliva	childhood_trauma
cg11017057	Yang_2013	saliva	childhood_trauma
cg11022944	Yang_2013	saliva	childhood_trauma
cg11027325	Yang_2013	saliva	childhood_trauma
cg11033713	Yang_2013	saliva	childhood_trauma
cg11046393	Yang_2013	saliva	childhood_trauma
cg11050859	Yang_2013	saliva	childhood_trauma
cg11061177	Yang_2013	saliva	childhood_trauma
cg11071397	Yang_2013	saliva	childhood_trauma
cg11082575	Yang_2013	saliva	childhood_trauma
cg11082691	Yang_2013	saliva	childhood_trauma
cg11087358	Yang_2013	saliva	childhood_trauma
cg11105980	Yang_2013	saliva	childhood_trauma
cg11116142	Yang_2013	saliva	childhood_trauma
cg11138318	Yang_2013	saliva	childhood_trauma
cg11154970	Yang_2013	saliva	childhood_trauma
cg11176493	Yang_2013	saliva	childhood_trauma
cg11180288	Yang_2013	saliva	childhood_trauma
cg11199046	Yang_2013	saliva	childhood_trauma
cg11226328	Yang_2013	saliva	childhood_trauma
cg11227075	Yang_2013	saliva	childhood_trauma
cg11227604	Yang_2013	saliva	childhood_trauma
cg11228682	Yang_2013	saliva	childhood_trauma
cg11231240	Yang_2013	saliva	childhood_trauma
cg11248668	Yang_2013	saliva	childhood_trauma
cg11258043	Yang_2013	saliva	childhood_trauma
cg11271685	Yang_2013	saliva	childhood_trauma
cg11292385	Yang_2013	saliva	childhood_trauma
cg11310629	Yang_2013	saliva	childhood_trauma
cg11311843	Yang_2013	saliva	childhood_trauma
cg11329058	Yang_2013	saliva	childhood_trauma
cg11342468	Yang_2013	saliva	childhood_trauma
cg11343086	Yang_2013	saliva	childhood_trauma
cg11356706	Yang_2013	saliva	childhood_trauma
cg11361409	Yang_2013	saliva	childhood_trauma
cg11371681	Yang_2013	saliva	childhood_trauma
cg11374834	Yang_2013	saliva	childhood_trauma
cg11381792	Yang_2013	saliva	childhood_trauma
cg11382976	Yang_2013	saliva	childhood_trauma
cg11395536	Yang_2013	saliva	childhood_trauma
cg11399891	Yang_2013	saliva	childhood_trauma
cg11408656	Yang_2013	saliva	childhood_trauma
cg11412766	Yang_2013	saliva	childhood_trauma
cg11415548	Yang_2013	saliva	childhood_trauma
cg11415932	Yang_2013	saliva	childhood_trauma
cg11429969	Yang_2013	saliva	childhood_trauma
cg11434705	Yang_2013	saliva	childhood_trauma
cg11440030	Yang_2013	saliva	childhood_trauma
cg11505238	Yang_2013	saliva	childhood_trauma
cg11509269	Yang_2013	saliva	childhood_trauma
cg11525834	Yang_2013	saliva	childhood_trauma
cg11528995	Yang_2013	saliva	childhood_trauma
cg11542063	Yang_2013	saliva	childhood_trauma
cg11551419	Yang_2013	saliva	childhood_trauma
cg11563264	Yang_2013	saliva	childhood_trauma
cg11574001	Yang_2013	saliva	childhood_trauma
cg11588001	Yang_2013	saliva	childhood_trauma
cg11606444	Yang_2013	saliva	childhood_trauma
cg11655629	Yang_2013	saliva	childhood_trauma
cg11656663	Yang_2013	saliva	childhood_trauma
cg11662452	Yang_2013	saliva	childhood_trauma
cg11677260	Yang_2013	saliva	childhood_trauma
cg11687746	Yang_2013	saliva	childhood_trauma
cg11689407	Yang_2013	saliva	childhood_trauma
cg11713664	Yang_2013	saliva	childhood_trauma
cg11745084	Yang_2013	saliva	childhood_trauma
cg11753286	Yang_2013	saliva	childhood_trauma
cg11755053	Yang_2013	saliva	childhood_trauma
cg11769086	Yang_2013	saliva	childhood_trauma
cg11769841	Yang_2013	saliva	childhood_trauma
cg11776336	Yang_2013	saliva	childhood_trauma
cg11776727	Yang_2013	saliva	childhood_trauma
cg11782830	Yang_2013	saliva	childhood_trauma
cg11795459	Yang_2013	saliva	childhood_trauma
cg11797222	Yang_2013	saliva	childhood_trauma
cg11798360	Yang_2013	saliva	childhood_trauma
cg11808639	Yang_2013	saliva	childhood_trauma
cg11814422	Yang_2013	saliva	childhood_trauma
cg11843700	Yang_2013	saliva	childhood_trauma
cg11844827	Yang_2013	saliva	childhood_trauma
cg11854579	Yang_2013	saliva	childhood_trauma
cg11862080	Yang_2013	saliva	childhood_trauma
cg11867012	Yang_2013	saliva	childhood_trauma
cg11877384	Yang_2013	saliva	childhood_trauma
cg11886014	Yang_2013	saliva	childhood_trauma
cg11896012	Yang_2013	saliva	childhood_trauma
cg11901034	Yang_2013	saliva	childhood_trauma
cg11912179	Yang_2013	saliva	childhood_trauma
cg11928684	Yang_2013	saliva	childhood_trauma
cg11952315	Yang_2013	saliva	childhood_trauma
cg11953383	Yang_2013	saliva	childhood_trauma
cg11957128	Yang_2013	saliva	childhood_trauma
cg12006425	Yang_2013	saliva	childhood_trauma
cg12037450	Yang_2013	saliva	childhood_trauma
cg12060744	Yang_2013	saliva	childhood_trauma
cg12063218	Yang_2013	saliva	childhood_trauma
cg12064507	Yang_2013	saliva	childhood_trauma
cg12071328	Yang_2013	saliva	childhood_trauma
cg12074084	Yang_2013	saliva	childhood_trauma
cg12075659	Yang_2013	saliva	childhood_trauma
cg12107626	Yang_2013	saliva	childhood_trauma
cg12118832	Yang_2013	saliva	childhood_trauma
cg12121634	Yang_2013	saliva	childhood_trauma
cg12122403	Yang_2013	saliva	childhood_trauma
cg12149777	Yang_2013	saliva	childhood_trauma
cg12159836	Yang_2013	saliva	childhood_trauma
cg12219753	Yang_2013	saliva	childhood_trauma
cg12230010	Yang_2013	saliva	childhood_trauma
cg12230071	Yang_2013	saliva	childhood_trauma
cg12241367	Yang_2013	saliva	childhood_trauma
cg12256311	Yang_2013	saliva	childhood_trauma
cg12263794	Yang_2013	saliva	childhood_trauma
cg12305200	Yang_2013	saliva	childhood_trauma
cg12310757	Yang_2013	saliva	childhood_trauma
cg12315590	Yang_2013	saliva	childhood_trauma
cg12317505	Yang_2013	saliva	childhood_trauma
cg12330727	Yang_2013	saliva	childhood_trauma
cg12332454	Yang_2013	saliva	childhood_trauma
cg12333707	Yang_2013	saliva	childhood_trauma
cg12338417	Yang_2013	saliva	childhood_trauma
cg12367274	Yang_2013	saliva	childhood_trauma
cg12377139	Yang_2013	saliva	childhood_trauma
cg12377745	Yang_2013	saliva	childhood_trauma
cg12390237	Yang_2013	saliva	childhood_trauma
cg12416067	Yang_2013	saliva	childhood_trauma
cg12428043	Yang_2013	saliva	childhood_trauma
cg12436738	Yang_2013	saliva	childhood_trauma
cg12442242	Yang_2013	saliva	childhood_trauma
cg12442899	Yang_2013	saliva	childhood_trauma
cg12495559	Yang_2013	saliva	childhood_trauma
cg12502155	Yang_2013	saliva	childhood_trauma
cg12506373	Yang_2013	saliva	childhood_trauma
cg12544191	Yang_2013	saliva	childhood_trauma
cg12547658	Yang_2013	saliva	childhood_trauma
cg12556608	Yang_2013	saliva	childhood_trauma
cg12559031	Yang_2013	saliva	childhood_trauma
cg12560154	Yang_2013	saliva	childhood_trauma
cg12568633	Yang_2013	saliva	childhood_trauma
cg12588699	Yang_2013	saliva	childhood_trauma
cg12590063	Yang_2013	saliva	childhood_trauma
cg12593421	Yang_2013	saliva	childhood_trauma
cg12612340	Yang_2013	saliva	childhood_trauma
cg12612668	Yang_2013	saliva	childhood_trauma
cg12619940	Yang_2013	saliva	childhood_trauma
cg12622040	Yang_2013	saliva	childhood_trauma
cg12622721	Yang_2013	saliva	childhood_trauma
cg12627695	Yang_2013	saliva	childhood_trauma
cg12636108	Yang_2013	saliva	childhood_trauma
cg12658129	Yang_2013	saliva	childhood_trauma
cg12659254	Yang_2013	saliva	childhood_trauma
cg12659381	Yang_2013	saliva	childhood_trauma
cg12663656	Yang_2013	saliva	childhood_trauma
cg12693702	Yang_2013	saliva	childhood_trauma
cg12698713	Yang_2013	saliva	childhood_trauma
cg12698834	Yang_2013	saliva	childhood_trauma
cg12700464	Yang_2013	saliva	childhood_trauma
cg12704157	Yang_2013	saliva	childhood_trauma
cg12721145	Yang_2013	saliva	childhood_trauma
cg12738349	Yang_2013	saliva	childhood_trauma
cg12748612	Yang_2013	saliva	childhood_trauma
cg12753518	Yang_2013	saliva	childhood_trauma
cg12755035	Yang_2013	saliva	childhood_trauma
cg12756396	Yang_2013	saliva	childhood_trauma
cg12763900	Yang_2013	saliva	childhood_trauma
cg12765028	Yang_2013	saliva	childhood_trauma
cg12774921	Yang_2013	saliva	childhood_trauma
cg12799349	Yang_2013	saliva	childhood_trauma
cg12810096	Yang_2013	saliva	childhood_trauma
cg12811319	Yang_2013	saliva	childhood_trauma
cg12838902	Yang_2013	saliva	childhood_trauma
cg12847399	Yang_2013	saliva	childhood_trauma
cg12860753	Yang_2013	saliva	childhood_trauma
cg12868305	Yang_2013	saliva	childhood_trauma
cg12872693	Yang_2013	saliva	childhood_trauma
cg12877462	Yang_2013	saliva	childhood_trauma
cg12885244	Yang_2013	saliva	childhood_trauma
cg12897942	Yang_2013	saliva	childhood_trauma
cg12903924	Yang_2013	saliva	childhood_trauma
cg12904880	Yang_2013	saliva	childhood_trauma
cg12914251	Yang_2013	saliva	childhood_trauma
cg12914362	Yang_2013	saliva	childhood_trauma
cg12927203	Yang_2013	saliva	childhood_trauma
cg12955441	Yang_2013	saliva	childhood_trauma
cg12976582	Yang_2013	saliva	childhood_trauma
cg12989128	Yang_2013	saliva	childhood_trauma
cg12990591	Yang_2013	saliva	childhood_trauma
cg13005202	Yang_2013	saliva	childhood_trauma
cg13014103	Yang_2013	saliva	childhood_trauma
cg13018448	Yang_2013	saliva	childhood_trauma
cg13027404	Yang_2013	saliva	childhood_trauma
cg13031449	Yang_2013	saliva	childhood_trauma
cg13058214	Yang_2013	saliva	childhood_trauma
cg13059459	Yang_2013	saliva	childhood_trauma
cg13065121	Yang_2013	saliva	childhood_trauma
cg13085681	Yang_2013	saliva	childhood_trauma
cg13088939	Yang_2013	saliva	childhood_trauma
cg13094511	Yang_2013	saliva	childhood_trauma
cg13119035	Yang_2013	saliva	childhood_trauma
cg13134514	Yang_2013	saliva	childhood_trauma
cg13149307	Yang_2013	saliva	childhood_trauma
cg13151266	Yang_2013	saliva	childhood_trauma
cg13157315	Yang_2013	saliva	childhood_trauma
cg13173255	Yang_2013	saliva	childhood_trauma
cg13174343	Yang_2013	saliva	childhood_trauma
cg13175532	Yang_2013	saliva	childhood_trauma
cg13182541	Yang_2013	saliva	childhood_trauma
cg13194341	Yang_2013	saliva	childhood_trauma
cg13195923	Yang_2013	saliva	childhood_trauma
cg13236679	Yang_2013	saliva	childhood_trauma
cg13240639	Yang_2013	saliva	childhood_trauma
cg13242070	Yang_2013	saliva	childhood_trauma
cg13243377	Yang_2013	saliva	childhood_trauma
cg13265914	Yang_2013	saliva	childhood_trauma
cg13267368	Yang_2013	saliva	childhood_trauma
cg13269166	Yang_2013	saliva	childhood_trauma
cg13278353	Yang_2013	saliva	childhood_trauma
cg13286318	Yang_2013	saliva	childhood_trauma
cg13303229	Yang_2013	saliva	childhood_trauma
cg13318121	Yang_2013	saliva	childhood_trauma
cg13325330	Yang_2013	saliva	childhood_trauma
cg13326999	Yang_2013	saliva	childhood_trauma
cg13338877	Yang_2013	saliva	childhood_trauma
cg13348943	Yang_2013	saliva	childhood_trauma
cg13370280	Yang_2013	saliva	childhood_trauma
cg13372905	Yang_2013	saliva	childhood_trauma
cg13378789	Yang_2013	saliva	childhood_trauma
cg13379408	Yang_2013	saliva	childhood_trauma
cg13383572	Yang_2013	saliva	childhood_trauma
cg13391740	Yang_2013	saliva	childhood_trauma
cg13393195	Yang_2013	saliva	childhood_trauma
cg13422008	Yang_2013	saliva	childhood_trauma
cg13430094	Yang_2013	saliva	childhood_trauma
cg13436155	Yang_2013	saliva	childhood_trauma
cg13436940	Yang_2013	saliva	childhood_trauma
cg13437084	Yang_2013	saliva	childhood_trauma
cg13461950	Yang_2013	saliva	childhood_trauma
cg13467254	Yang_2013	saliva	childhood_trauma
cg13468249	Yang_2013	saliva	childhood_trauma
cg13473196	Yang_2013	saliva	childhood_trauma
cg13477849	Yang_2013	saliva	childhood_trauma
cg13484581	Yang_2013	saliva	childhood_trauma
cg13500029	Yang_2013	saliva	childhood_trauma
cg13516087	Yang_2013	saliva	childhood_trauma
cg13537196	Yang_2013	saliva	childhood_trauma
cg13547551	Yang_2013	saliva	childhood_trauma
cg13552272	Yang_2013	saliva	childhood_trauma
cg13559259	Yang_2013	saliva	childhood_trauma
cg13561339	Yang_2013	saliva	childhood_trauma
cg13565492	Yang_2013	saliva	childhood_trauma
cg13566059	Yang_2013	saliva	childhood_trauma
cg13587997	Yang_2013	saliva	childhood_trauma
cg13602438	Yang_2013	saliva	childhood_trauma
cg13608629	Yang_2013	saliva	childhood_trauma
cg13620615	Yang_2013	saliva	childhood_trauma
cg13622287	Yang_2013	saliva	childhood_trauma
cg13627451	Yang_2013	saliva	childhood_trauma
cg13634122	Yang_2013	saliva	childhood_trauma
cg13637352	Yang_2013	saliva	childhood_trauma
cg13662262	Yang_2013	saliva	childhood_trauma
cg13662634	Yang_2013	saliva	childhood_trauma
cg13670615	Yang_2013	saliva	childhood_trauma
cg13690588	Yang_2013	saliva	childhood_trauma
cg13694576	Yang_2013	saliva	childhood_trauma
cg13699414	Yang_2013	saliva	childhood_trauma
cg13699887	Yang_2013	saliva	childhood_trauma
cg13725958	Yang_2013	saliva	childhood_trauma
cg13736497	Yang_2013	saliva	childhood_trauma
cg13742182	Yang_2013	saliva	childhood_trauma
cg13752837	Yang_2013	saliva	childhood_trauma
cg13784889	Yang_2013	saliva	childhood_trauma
cg13790427	Yang_2013	saliva	childhood_trauma
cg13791713	Yang_2013	saliva	childhood_trauma
cg13794268	Yang_2013	saliva	childhood_trauma
cg13798721	Yang_2013	saliva	childhood_trauma
cg13802013	Yang_2013	saliva	childhood_trauma
cg13817410	Yang_2013	saliva	childhood_trauma
cg13819586	Yang_2013	saliva	childhood_trauma
cg13824734	Yang_2013	saliva	childhood_trauma
cg13826167	Yang_2013	saliva	childhood_trauma
cg13826264	Yang_2013	saliva	childhood_trauma
cg13829550	Yang_2013	saliva	childhood_trauma
cg13838578	Yang_2013	saliva	childhood_trauma
cg13845951	Yang_2013	saliva	childhood_trauma
cg13849253	Yang_2013	saliva	childhood_trauma
cg13850344	Yang_2013	saliva	childhood_trauma
cg13886636	Yang_2013	saliva	childhood_trauma
cg13911693	Yang_2013	saliva	childhood_trauma
cg13914486	Yang_2013	saliva	childhood_trauma
cg13919438	Yang_2013	saliva	childhood_trauma
cg13924868	Yang_2013	saliva	childhood_trauma
cg13929079	Yang_2013	saliva	childhood_trauma
cg13931925	Yang_2013	saliva	childhood_trauma
[truncated: 2,037 more rows]
